# Supplementary material for: Modular enzyme assembly for enhanced cascade biocatalysis and metabolic flux
Source: Nat Commun. 2019 Sep 18;10:4248. doi: 10.1038/s41467-019-12247-w (PMC6751169; doi:10.1038/s41467-019-12247-w)
Supplement: Supplementary file 3 — Source Data [file 41467_2019_12247_MOESM3_ESM.xlsx]

## Sheet: Figure 1b
Figure 1b

## Sheet: Figure 1c
Figure 1c
	Fig.1c (SEC leftmost)							Fig.1c (SEC middle)					Fig.1c (SEC rightmost)
	Assembly A		MenDRD		MenHRA				Assembly B	MenDRA	MenHRD		Assembly C		MenDRA2		MenHRD
	Volume (mL）	A280	Volume (mL）	A280	Volume (mL）	A280		Volume (mL）	A280	A280	A280		Volume (mL）	A280	Volume (mL）	A280	Volume (mL）	A280
	0	0.039	0	-0.00469	0.11	-0.016		0	-0.002	-0.017	-0.017		0	-0.018	0	-0.69	0	-0.008
	0.027	0.046	0.037	-0.00342	0.147	-0.026		0.027	-0.001	-0.017	-0.02		0.027	-0.012	0.026	-0.676	0.05	-0.01
	0.053	0.038	0.073	-0.00177	0.183	-0.034		0.053	-0.007	-0.001	-0.029		0.053	-0.021	0.051	-0.686	0.1	-0.028
	0.08	0.047	0.11	3.7594e-05	0.22	-0.033		0.08	-0.002	-0.01	-0.032		0.08	-0.012	0.077	-0.693	0.15	-0.034
	0.107	0.038	0.147	0.00238	0.257	0.008		0.107	-0.008	-0.016	-0.041		0.107	-0.019	0.102	-0.68	0.2	-0.043
	0.133	0.032	0.183	0.00402	0.293	-0.003		0.133	0.002	0.002	-0.008		0.133	-0.023	0.128	-0.693	0.25	-0.055
	0.16	0.036	0.22	0.00512	0.33	-0.012		0.16	0.001	0.001	0.018		0.16	-0.022	0.153	-0.69	0.3	-0.074
	0.187	0.031	0.257	0.00658	0.367	-0.029		0.187	0.01	0.002	0.002		0.187	-0.019	0.179	-0.69	0.35	-0.081
	0.213	0.041	0.293	0.00806	0.403	-0.035		0.213	0.02	-0.004	-0.004		0.213	-0.017	0.204	-0.69	0.4	-0.087
	0.24	0.042	0.33	0.00957	0.44	-0.035		0.24	0	-0.003	-0.033		0.24	-0.012	0.23	-0.689	0.45	-0.092
	0.267	0.037	0.367	0.00948	0.477	-0.041		0.267	0.01	-0.005	-0.026		0.267	-0.002	0.255	-0.698	0.5	-0.101
	0.293	0.035	0.403	0.00942	0.513	-0.049		0.293	0	-0.006	-0.03		0.293	-0.027	0.281	-0.685	0.55	-0.1
	0.32	0.04	0.44	0.00955	0.55	-0.052		0.32	0.003	-0.012	-0.03		0.32	-0.029	0.306	-0.695	0.6	-0.123
	0.347	0.034	0.477	0.00886	0.587	-0.057		0.347	-0.005	-0.009	-0.035		0.347	-0.032	0.332	-0.69	0.65	-0.123
	0.373	0.039	0.513	0.00809	0.623	-0.067		0.373	-0.011	-0.011	-0.046		0.373	-0.026	0.357	-0.681	0.7	-0.126
	0.4	0.04	0.55	0.00746	0.66	-0.064		0.4	-0.002	-0.009	-0.05		0.4	-0.024	0.383	-0.701	0.75	-0.146
	0.427	0.032	0.587	0.00652	0.697	-0.069		0.427	-0.004	-0.012	-0.061		0.427	-0.029	0.408	-0.69	0.8	-0.152
	0.453	0.041	0.623	0.00667	0.733	-0.078		0.453	-0.011	-0.008	-0.063		0.453	-0.029	0.434	-0.693	0.85	-0.157
	0.48	0.048	0.66	0.00599	0.77	-0.073		0.48	-0.009	-0.013	-0.063		0.48	-0.019	0.459	-0.701	0.9	-0.155
	0.507	0.04	0.697	0.00658	0.807	-0.078		0.507	-0.008	-0.013	-0.072		0.507	-0.026	0.485	-0.706	0.95	-0.155
	0.533	0.038	0.733	0.0068	0.843	-0.087		0.533	0.01	-0.009	-0.07		0.533	-0.025	0.51	-0.703	1	-0.15
	0.56	0.036	0.77	0.00747	0.88	-0.081		0.56	0.036	-0.004	-0.078		0.56	-0.021	0.536	-0.7	1.05	-0.156
	0.587	0.026	0.807	0.00892	0.917	-0.086		0.587	0.022	-0.005	-0.082		0.587	-0.031	0.561	-0.701	1.1	-0.163
	0.613	0.031	0.843	0.00884	0.953	-0.076		0.613	0.015	-0.024	-0.082		0.613	-0.036	0.587	-0.703	1.15	-0.163
	0.64	0.038	0.88	0.00876	0.99	-0.08		0.64	0	-0.016	-0.086		0.64	-0.029	0.612	-0.706	1.2	-0.175
	0.667	0.036	0.917	0.00804	1.027	-0.083		0.667	-0.003	-0.017	-0.094		0.667	-0.03	0.638	-0.697	1.249	-0.175
	0.693	0.034	0.953	0.00749	1.063	-0.089		0.693	0	-0.021	-0.088		0.693	-0.035	0.663	-0.709	1.299	-0.16
	0.72	0.035	0.99	0.00638	1.1	-0.087		0.72	-0.003	-0.009	-0.085		0.72	-0.04	0.689	-0.709	1.349	-0.173
	0.747	0.031	1.027	0.00633	1.137	-0.081		0.747	-0.005	-0.025	-0.091		0.747	-0.043	0.714	-0.713	1.399	-0.169
	0.773	0.03	1.063	0.00571	1.173	-0.085		0.773	-0.011	-0.009	-0.092		0.773	-0.028	0.74	-0.704	1.449	-0.189
	0.8	0.027	1.1	0.00419	1.21	-0.095		0.8	-0.008	-0.023	-0.096		0.8	-0.029	0.765	-0.707	1.499	-0.189
	0.827	0.026	1.137	0.00392	1.247	-0.098		0.827	-0.014	-0.022	-0.105		0.827	-0.046	0.791	-0.712	1.549	-0.183
	0.853	0.043	1.173	0.0028	1.283	-0.091		0.853	-0.012	-0.02	-0.105		0.853	-0.036	0.816	-0.705	1.599	-0.197
	0.88	0.034	1.21	0.00164	1.32	-0.095		0.88	-0.023	-0.026	-0.103		0.88	-0.05	0.842	-0.715	1.649	-0.192
	0.907	0.027	1.247	0.00113	1.357	-0.1		0.907	-0.012	-0.018	-0.104		0.907	-0.05	0.867	-0.701	1.699	-0.188
	0.933	0.027	1.283	0.000744688	1.393	-0.103		0.933	-0.011	-0.029	-0.107		0.933	-0.052	0.893	-0.706	1.749	-0.192
	0.96	0.024	1.32	0.000413207	1.43	-0.1		0.96	-0.021	-0.027	-0.113		0.96	-0.043	0.918	-0.706	1.799	-0.194
	0.987	0.03	1.357	0.000444917	1.467	-0.102		0.987	-0.018	-0.028	-0.11		0.987	-0.047	0.944	-0.712	1.849	-0.203
	1.013	0.035	1.393	-6.79961e-05	1.503	-0.099		1.013	-0.008	-0.024	-0.115		1.013	-0.052	0.969	-0.709	1.899	-0.193
	1.04	0.031	1.43	-0.000909121	1.54	-0.098		1.04	-0.023	-0.012	-0.114		1.04	-0.046	0.995	-0.704	1.949	-0.197
	1.067	0.031	1.467	-0.00146	1.577	-0.109		1.067	-0.016	-0.021	-0.111		1.067	-0.045	1.02	-0.703	1.999	-0.201
	1.093	0.027	1.503	-0.00199	1.613	-0.111		1.093	-0.015	-0.027	-0.115		1.093	-0.035	1.046	-0.718	2.049	-0.21
	1.12	0.034	1.54	-0.00224	1.65	-0.103		1.12	-0.021	-0.028	-0.115		1.12	-0.051	1.071	-0.711	2.099	-0.196
	1.147	0.031	1.577	-0.00347	1.687	-0.107		1.147	-0.017	-0.031	-0.119		1.147	-0.044	1.097	-0.717	2.149	-0.207
	1.173	0.024	1.613	-0.00392	1.723	-0.109		1.173	-0.016	-0.024	-0.119		1.173	-0.048	1.122	-0.716	2.199	-0.203
	1.2	0.025	1.65	-0.00426	1.76	-0.109		1.2	-0.021	-0.031	-0.126		1.2	-0.055	1.148	-0.717	2.249	-0.196
	1.227	0.027	1.687	-0.00465	1.796	-0.113		1.227	-0.02	-0.028	-0.122		1.227	-0.052	1.173	-0.724	2.299	-0.212
	1.253	0.031	1.723	-0.00452	1.833	-0.097		1.253	-0.019	-0.036	-0.12		1.253	-0.052	1.199	-0.725	2.349	-0.209
	1.28	0.028	1.76	-0.00375	1.87	-0.1		1.28	-0.022	-0.031	-0.115		1.28	-0.044	1.225	-0.719	2.399	-0.217
	1.307	0.025	1.797	-0.00378	1.906	-0.108		1.307	-0.023	-0.032	-0.121		1.307	-0.038	1.25	-0.727	2.449	-0.213
	1.333	0.036	1.833	-0.00373	1.943	-0.113		1.333	-0.023	-0.026	-0.126		1.333	-0.049	1.276	-0.725	2.499	-0.214
	1.36	0.033	1.87	-0.00237	1.98	-0.111		1.36	-0.029	-0.031	-0.133		1.36	-0.05	1.301	-0.73	2.549	-0.221
	1.387	0.037	1.907	-0.00271	2.016	-0.112		1.387	-0.021	-0.033	-0.14		1.387	-0.06	1.327	-0.72	2.599	-0.216
	1.413	0.03	1.943	-0.00237	2.053	-0.12		1.413	-0.027	-0.028	-0.135		1.413	-0.061	1.352	-0.722	2.649	-0.212
	1.44	0.033	1.98	-0.00292	2.09	-0.112		1.44	-0.023	-0.038	-0.138		1.44	-0.058	1.378	-0.728	2.699	-0.218
	1.467	0.032	2.017	-0.00247	2.126	-0.118		1.467	-0.029	-0.031	-0.127		1.467	-0.054	1.403	-0.724	2.749	-0.219
	1.493	0.022	2.053	-0.00345	2.163	-0.115		1.493	-0.026	-0.028	-0.143		1.493	-0.053	1.429	-0.731	2.799	-0.219
	1.52	0.025	2.09	-0.00386	2.2	-0.117		1.52	-0.028	-0.018	-0.131		1.52	-0.064	1.454	-0.726	2.849	-0.207
	1.547	0.025	2.126	-0.00444	2.236	-0.113		1.547	-0.026	-0.02	-0.114		1.547	-0.057	1.48	-0.734	2.899	-0.22
	1.573	0.026	2.163	-0.00527	2.273	-0.12		1.573	-0.041	-0.032	-0.058		1.573	-0.055	1.505	-0.725	2.949	-0.237
	1.6	0.03	2.2	-0.00562	2.31	-0.125		1.6	-0.03	-0.021	-0.039		1.6	-0.057	1.531	-0.723	2.999	-0.228
	1.627	0.031	2.236	-0.00683	2.346	-0.124		1.627	-0.034	-0.032	-0.05		1.627	-0.055	1.556	-0.731	3.049	-0.22
	1.653	0.027	2.273	-0.00797	2.383	-0.117		1.653	-0.024	-0.036	-0.074		1.653	-0.061	1.582	-0.73	3.099	-0.226
	1.68	0.029	2.31	-0.00843	2.42	-0.12		1.68	-0.032	-0.028	-0.073		1.68	-0.055	1.607	-0.718	3.149	-0.221
	1.707	0.024	2.346	-0.00859	2.456	-0.135		1.707	-0.035	-0.025	-0.091		1.707	-0.066	1.633	-0.724	3.199	-0.216
	1.733	0.03	2.383	-0.00847	2.493	-0.116		1.733	-0.038	-0.028	-0.1		1.733	-0.065	1.658	-0.732	3.249	-0.217
	1.76	0.032	2.42	-0.00907	2.53	-0.121		1.76	-0.039	-0.029	-0.105		1.76	-0.066	1.684	-0.72	3.299	-0.218
	1.787	0.033	2.456	-0.00886	2.566	-0.123		1.787	-0.038	-0.024	-0.112		1.787	-0.056	1.709	-0.727	3.349	-0.227
	1.813	0.021	2.493	-0.00927	2.603	-0.125		1.813	-0.043	-0.027	-0.113		1.813	-0.052	1.735	-0.726	3.399	-0.226
	1.84	0.029	2.53	-0.00949	2.64	-0.122		1.84	-0.038	-0.016	-0.124		1.84	-0.058	1.76	-0.722	3.449	-0.224
	1.867	0.035	2.566	-0.00965	2.676	-0.138		1.867	-0.035	-0.025	-0.135		1.867	-0.065	1.786	-0.728	3.499	-0.233
	1.893	0.039	2.603	-0.00917	2.713	-0.126		1.893	-0.035	-0.027	-0.135		1.893	-0.073	1.811	-0.725	3.549	-0.223
	1.92	0.04	2.64	-0.00948	2.75	-0.129		1.92	-0.04	-0.03	-0.135		1.92	-0.077	1.837	-0.738	3.599	-0.231
	1.947	0.034	2.676	-0.00832	2.786	-0.142		1.947	-0.041	-0.028	-0.139		1.947	-0.071	1.862	-0.731	3.648	-0.228
	1.973	0.036	2.713	-0.00802	2.823	-0.125		1.973	-0.037	-0.025	-0.147		1.973	-0.071	1.888	-0.735	3.698	-0.218
	2	0.037	2.75	-0.00764	2.86	-0.139		2	-0.033	-0.028	-0.133		2	-0.064	1.913	-0.73	3.748	-0.223
	2.027	0.029	2.786	-0.00774	2.896	-0.136		2.027	-0.034	-0.025	-0.146		2.027	-0.081	1.939	-0.739	3.798	-0.231
	2.053	0.032	2.823	-0.00686	2.933	-0.126		2.053	-0.04	-0.031	-0.143		2.053	-0.072	1.964	-0.734	3.848	-0.229
	2.08	0.038	2.86	-0.0064	2.97	-0.144		2.08	-0.034	-0.02	-0.147		2.08	-0.079	1.99	-0.739	3.898	-0.226
	2.107	0.039	2.896	-0.00703	3.006	-0.143		2.107	-0.033	-0.022	-0.156		2.107	-0.076	2.015	-0.739	3.948	-0.229
	2.133	0.04	2.933	-0.00775	3.043	-0.137		2.133	-0.027	-0.021	-0.149		2.133	-0.08	2.041	-0.726	3.998	-0.231
	2.16	0.029	2.97	-0.00739	3.08	-0.133		2.16	-0.021	-0.022	-0.14		2.16	-0.077	2.066	-0.726	4.048	-0.239
	2.187	0.044	3.006	-0.00792	3.116	-0.125		2.187	-0.026	-0.03	-0.151		2.187	-0.083	2.092	-0.728	4.098	-0.227
	2.213	0.045	3.043	-0.00764	3.153	-0.139		2.213	-0.024	-0.02	-0.143		2.213	-0.079	2.117	-0.729	4.148	-0.229
	2.24	0.043	3.08	-0.00735	3.19	-0.143		2.24	-0.028	-0.03	-0.156		2.24	-0.083	2.143	-0.74	4.198	-0.217
	2.267	0.041	3.116	-0.00799	3.226	-0.138		2.267	-0.032	-0.027	-0.157		2.267	-0.076	2.168	-0.732	4.248	-0.23
	2.293	0.032	3.153	-0.00847	3.263	-0.138		2.293	-0.029	-0.029	-0.149		2.293	-0.084	2.194	-0.725	4.298	-0.234
	2.32	0.029	3.19	-0.00799	3.3	-0.128		2.32	-0.035	-0.02	-0.16		2.32	-0.072	2.219	-0.722	4.348	-0.229
	2.347	0.042	3.226	-0.00804	3.336	-0.126		2.347	-0.027	-0.033	-0.155		2.347	-0.079	2.245	-0.739	4.398	-0.234
	2.373	0.032	3.263	-0.00763	3.373	-0.135		2.373	-0.033	-0.032	-0.159		2.373	-0.079	2.27	-0.731	4.448	-0.234
	2.4	0.034	3.3	-0.00726	3.41	-0.137		2.4	-0.032	-0.035	-0.158		2.4	-0.078	2.296	-0.736	4.498	-0.23
	2.427	0.031	3.336	-0.00653	3.446	-0.133		2.427	-0.027	-0.023	-0.148		2.427	-0.08	2.321	-0.728	4.548	-0.24
	2.453	0.038	3.373	-0.00589	3.483	-0.139		2.453	-0.034	-0.025	-0.147		2.453	-0.081	2.347	-0.74	4.598	-0.23
	2.48	0.027	3.41	-0.0048	3.52	-0.132		2.48	-0.036	-0.024	-0.157		2.48	-0.075	2.373	-0.724	4.648	-0.23
	2.507	0.033	3.446	-0.00432	3.556	-0.136		2.507	-0.04	-0.026	-0.154		2.507	-0.072	2.398	-0.726	4.698	-0.237
	2.533	0.025	3.483	-0.00388	3.593	-0.143		2.533	-0.041	-0.02	-0.162		2.533	-0.076	2.424	-0.733	4.748	-0.233
	2.56	0.043	3.52	-0.00316	3.63	-0.135		2.56	-0.033	-0.023	-0.16		2.56	-0.082	2.449	-0.724	4.798	-0.231
	2.587	0.043	3.556	-0.00235	3.666	-0.138		2.587	-0.04	-0.022	-0.156		2.587	-0.085	2.475	-0.737	4.848	-0.228
	2.613	0.044	3.593	-0.00249	3.703	-0.136		2.613	-0.041	-0.027	-0.159		2.613	-0.073	2.5	-0.747	4.898	-0.24
	2.64	0.047	3.63	-0.00289	3.74	-0.143		2.64	-0.034	-0.027	-0.163		2.64	-0.082	2.526	-0.745	4.948	-0.24
	2.667	0.036	3.666	-0.003	3.776	-0.131		2.667	-0.043	-0.032	-0.161		2.666	-0.08	2.551	-0.742	4.998	-0.242
	2.693	0.04	3.703	-0.00321	3.813	-0.127		2.693	-0.045	-0.028	-0.163		2.693	-0.077	2.577	-0.73	5.048	-0.244
	2.72	0.035	3.74	-0.00419	3.85	-0.136		2.72	-0.038	-0.027	-0.158		2.72	-0.066	2.602	-0.741	5.098	-0.232
	2.747	0.036	3.776	-0.00474	3.886	-0.144		2.747	-0.033	-0.029	-0.163		2.746	-0.077	2.628	-0.734	5.148	-0.233
	2.773	0.037	3.813	-0.00559	3.923	-0.137		2.773	-0.043	-0.037	-0.168		2.773	-0.085	2.653	-0.731	5.198	-0.23
	2.8	0.04	3.85	-0.00652	3.96	-0.138		2.8	-0.032	-0.029	-0.178		2.8	-0.073	2.679	-0.727	5.248	-0.237
	2.827	0.038	3.886	-0.00746	3.996	-0.132		2.827	-0.033	-0.027	-0.171		2.826	-0.078	2.704	-0.738	5.298	-0.239
	2.853	0.043	3.923	-0.00755	4.033	-0.129		2.853	-0.028	-0.033	-0.174		2.853	-0.074	2.73	-0.736	5.348	-0.238
	2.88	0.036	3.96	-0.00809	4.07	-0.135		2.88	-0.029	-0.034	-0.176		2.88	-0.073	2.755	-0.746	5.398	-0.24
	2.907	0.037	3.996	-0.00828	4.106	-0.129		2.907	-0.038	-0.023	-0.172		2.906	-0.071	2.781	-0.744	5.448	-0.236
	2.933	0.033	4.033	-0.00786	4.143	-0.129		2.933	-0.045	-0.025	-0.162		2.933	-0.079	2.806	-0.743	5.498	-0.232
	2.96	0.032	4.07	-0.00809	4.18	-0.127		2.96	-0.037	-0.034	-0.171		2.96	-0.08	2.832	-0.75	5.548	-0.244
	2.987	0.034	4.106	-0.00834	4.216	-0.136		2.987	-0.035	-0.035	-0.178		2.986	-0.076	2.857	-0.744	5.598	-0.233
	3.013	0.051	4.143	-0.00781	4.253	-0.125		3.013	-0.035	-0.032	-0.181		3.013	-0.085	2.883	-0.744	5.648	-0.23
	3.04	0.037	4.18	-0.008	4.29	-0.127		3.04	-0.035	-0.023	-0.179		3.04	-0.093	2.908	-0.75	5.698	-0.241
	3.067	0.036	4.216	-0.00804	4.326	-0.133		3.067	-0.035	-0.029	-0.171		3.066	-0.076	2.934	-0.747	5.748	-0.252
	3.093	0.037	4.253	-0.00809	4.363	-0.13		3.093	-0.036	-0.024	-0.175		3.093	-0.085	2.959	-0.742	5.798	-0.248
	3.12	0.043	4.29	-0.00886	4.4	-0.128		3.12	-0.037	-0.026	-0.176		3.12	-0.085	2.985	-0.741	5.848	-0.239
	3.147	0.05	4.326	-0.00932	4.436	-0.134		3.147	-0.04	-0.026	-0.184		3.146	-0.085	3.01	-0.741	5.898	-0.248
	3.173	0.048	4.363	-0.0097	4.473	-0.126		3.173	-0.037	-0.019	-0.173		3.173	-0.079	3.036	-0.739	5.948	-0.241
	3.2	0.046	4.4	-0.00994	4.51	-0.137		3.2	-0.031	-0.014	-0.172		3.2	-0.087	3.061	-0.738	5.998	-0.237
	3.227	0.036	4.436	-0.0103	4.546	-0.121		3.227	-0.039	-0.026	-0.18		3.226	-0.096	3.087	-0.74	6.047	-0.243
	3.253	0.034	4.473	-0.01034	4.583	-0.126		3.253	-0.05	-0.029	-0.175		3.253	-0.086	3.112	-0.742	6.097	-0.238
	3.28	0.049	4.51	-0.01112	4.62	-0.122		3.28	-0.045	-0.033	-0.181		3.28	-0.091	3.138	-0.744	6.147	-0.253
	3.307	0.037	4.546	-0.01253	4.656	-0.128		3.307	-0.039	-0.033	-0.173		3.306	-0.088	3.163	-0.748	6.197	-0.234
	3.333	0.041	4.583	-0.0129	4.693	-0.124		3.333	-0.045	-0.035	-0.18		3.333	-0.083	3.189	-0.748	6.247	-0.243
	3.36	0.039	4.62	-0.01329	4.73	-0.128		3.36	-0.038	-0.033	-0.192		3.36	-0.095	3.214	-0.737	6.297	-0.237
	3.387	0.04	4.656	-0.01253	4.766	-0.129		3.387	-0.045	-0.033	-0.178		3.386	-0.091	3.24	-0.741	6.347	-0.236
	3.413	0.031	4.693	-0.01255	4.803	-0.12		3.413	-0.041	-0.031	-0.18		3.413	-0.092	3.265	-0.748	6.397	-0.243
	3.44	0.031	4.73	-0.0117	4.84	-0.131		3.44	-0.045	-0.035	-0.18		3.44	-0.088	3.291	-0.741	6.447	-0.233
	3.467	0.044	4.766	-0.01134	4.876	-0.128		3.467	-0.041	-0.033	-0.182		3.466	-0.08	3.316	-0.742	6.497	-0.233
	3.493	0.051	4.803	-0.01181	4.913	-0.133		3.493	-0.045	-0.033	-0.175		3.493	-0.081	3.342	-0.743	6.547	-0.234
	3.52	0.038	4.84	-0.01258	4.95	-0.14		3.52	-0.059	-0.035	-0.178		3.52	-0.082	3.367	-0.75	6.597	-0.232
	3.547	0.038	4.876	-0.01225	4.986	-0.138		3.547	-0.059	-0.023	-0.187		3.546	-0.089	3.393	-0.739	6.647	-0.241
	3.573	0.049	4.913	-0.01215	5.023	-0.136		3.573	-0.057	-0.025	-0.184		3.573	-0.089	3.418	-0.744	6.697	-0.243
	3.6	0.045	4.95	-0.01213	5.06	-0.146		3.6	-0.055	-0.025	-0.175		3.6	-0.083	3.444	-0.749	6.747	-0.239
	3.627	0.046	4.986	-0.01188	5.096	-0.144		3.627	-0.05	-0.033	-0.178		3.626	-0.094	3.469	-0.754	6.797	-0.237
	3.653	0.046	5.023	-0.01203	5.133	-0.149		3.653	-0.063	-0.038	-0.179		3.653	-0.105	3.495	-0.742	6.847	-0.247
	3.68	0.043	5.06	-0.01168	5.17	-0.145		3.68	-0.059	-0.033	-0.18		3.68	-0.094	3.52	-0.746	6.897	-0.231
	3.707	0.039	5.096	-0.0115	5.206	-0.136		3.707	-0.058	-0.031	-0.181		3.706	-0.097	3.546	-0.746	6.947	-0.242
	3.733	0.04	5.133	-0.01098	5.243	-0.148		3.733	-0.053	-0.032	-0.182		3.733	-0.095	3.572	-0.744	6.997	-0.241
	3.76	0.045	5.17	-0.01113	5.28	-0.139		3.76	-0.054	-0.035	-0.168		3.76	-0.102	3.597	-0.746	7.047	-0.239
	3.787	0.049	5.206	-0.01175	5.316	-0.151		3.787	-0.051	-0.024	-0.178		3.786	-0.105	3.623	-0.748	7.097	-0.243
	3.813	0.048	5.243	-0.01219	5.353	-0.142		3.813	-0.055	-0.025	-0.177		3.813	-0.1	3.648	-0.739	7.147	-0.239
	3.84	0.054	5.28	-0.0126	5.389	-0.141		3.84	-0.058	-0.034	-0.178		3.84	-0.097	3.674	-0.738	7.197	-0.237
	3.867	0.046	5.316	-0.01187	5.426	-0.141		3.867	-0.053	-0.031	-0.189		3.866	-0.101	3.699	-0.745	7.247	-0.235
	3.893	0.037	5.353	-0.01287	5.463	-0.139		3.893	-0.055	-0.037	-0.178		3.893	-0.104	3.725	-0.741	7.297	-0.239
	3.92	0.04	5.39	-0.01357	5.499	-0.157		3.92	-0.052	-0.03	-0.183		3.92	-0.092	3.75	-0.75	7.347	-0.24
	3.947	0.05	5.426	-0.01393	5.536	-0.151		3.947	-0.055	-0.02	-0.184		3.946	-0.086	3.776	-0.742	7.397	-0.223
	3.973	0.052	5.463	-0.01378	5.573	-0.151		3.973	-0.046	-0.033	-0.175		3.973	-0.1	3.801	-0.737	7.447	-0.237
	4	0.049	5.5	-0.01475	5.609	-0.154		4	-0.059	-0.03	-0.185		4	-0.096	3.827	-0.741	7.497	-0.22
	4.027	0.041	5.536	-0.01583	5.646	-0.151		4.027	-0.055	-0.033	-0.174		4.026	-0.109	3.852	-0.745	7.547	-0.223
	4.053	0.032	5.573	-0.01663	5.683	-0.15		4.053	-0.061	-0.037	-0.18		4.053	-0.115	3.878	-0.752	7.597	-0.23
	4.08	0.036	5.61	-0.01726	5.719	-0.158		4.08	-0.061	-0.026	-0.188		4.08	-0.104	3.903	-0.754	7.647	-0.225
	4.107	0.049	5.646	-0.01826	5.756	-0.145		4.107	-0.058	-0.037	-0.178		4.106	-0.108	3.929	-0.753	7.697	-0.224
	4.133	0.042	5.683	-0.01944	5.793	-0.155		4.133	-0.066	-0.031	-0.18		4.133	-0.121	3.954	-0.757	7.747	-0.24
	4.16	0.047	5.72	-0.01952	5.829	-0.153		4.16	-0.051	-0.026	-0.175		4.16	-0.12	3.98	-0.759	7.797	-0.228
	4.187	0.049	5.756	-0.02024	5.866	-0.148		4.187	-0.057	-0.031	-0.186		4.186	-0.105	4.005	-0.756	7.847	-0.226
	4.213	0.049	5.793	-0.02096	5.903	-0.155		4.213	-0.066	-0.031	-0.172		4.213	-0.107	4.031	-0.753	7.897	-0.234
	4.24	0.049	5.83	-0.02162	5.939	-0.154		4.24	-0.051	-0.03	-0.176		4.24	-0.112	4.056	-0.753	7.947	-0.247
	4.267	0.048	5.866	-0.02229	5.976	-0.16		4.267	-0.06	-0.023	-0.183		4.266	-0.115	4.082	-0.74	7.997	-0.233
	4.293	0.043	5.903	-0.02314	6.013	-0.141		4.293	-0.065	-0.03	-0.181		4.293	-0.118	4.107	-0.748	8.047	-0.235
	4.32	0.038	5.94	-0.02402	6.049	-0.154		4.32	-0.061	-0.026	-0.183		4.32	-0.102	4.133	-0.751	8.097	-0.234
	4.347	0.043	5.976	-0.0244	6.086	-0.157		4.347	-0.065	-0.024	-0.169		4.346	-0.105	4.158	-0.759	8.147	-0.233
	4.373	0.044	6.013	-0.02517	6.123	-0.159		4.373	-0.061	-0.032	-0.167		4.373	-0.112	4.184	-0.749	8.197	-0.23
	4.4	0.036	6.05	-0.02574	6.159	-0.163		4.4	-0.059	-0.026	-0.182		4.4	-0.119	4.209	-0.749	8.247	-0.227
	4.427	0.038	6.086	-0.02661	6.196	-0.162		4.427	-0.06	-0.027	-0.17		4.426	-0.115	4.235	-0.77	8.297	-0.216
	4.453	0.038	6.123	-0.0256	6.233	-0.155		4.453	-0.054	-0.031	-0.176		4.453	-0.115	4.26	-0.748	8.347	-0.213
	4.48	0.045	6.159	-0.02429	6.269	-0.146		4.48	-0.058	-0.027	-0.166		4.48	-0.112	4.286	-0.762	8.397	-0.215
	4.507	0.045	6.196	-0.02351	6.306	-0.161		4.507	-0.05	-0.027	-0.178		4.506	-0.107	4.311	-0.762	8.446	-0.221
	4.533	0.051	6.233	-0.02347	6.343	-0.162		4.533	-0.051	-0.032	-0.173		4.533	-0.115	4.337	-0.757	8.496	-0.205
	4.56	0.044	6.269	-0.02287	6.379	-0.16		4.56	-0.063	-0.032	-0.175		4.56	-0.107	4.362	-0.761	8.546	-0.2
	4.587	0.05	6.306	-0.02235	6.416	-0.153		4.587	-0.065	-0.031	-0.178		4.586	-0.11	4.388	-0.758	8.596	-0.197
	4.613	0.05	6.343	-0.02282	6.453	-0.167		4.613	-0.063	-0.027	-0.176		4.613	-0.109	4.413	-0.752	8.646	-0.179
	4.64	0.05	6.379	-0.02284	6.489	-0.165		4.64	-0.064	-0.027	-0.187		4.64	-0.109	4.439	-0.748	8.696	-0.185
	4.667	0.039	6.416	-0.02235	6.526	-0.168		4.667	-0.063	-0.028	-0.178		4.666	-0.116	4.464	-0.759	8.746	-0.174
	4.693	0.046	6.453	-0.02234	6.563	-0.168		4.693	-0.051	-0.029	-0.179		4.693	-0.111	4.49	-0.759	8.796	-0.179
	4.72	0.041	6.489	-0.02185	6.599	-0.159		4.72	-0.055	-0.026	-0.176		4.72	-0.109	4.515	-0.766	8.846	-0.17
	4.747	0.038	6.526	-0.02145	6.636	-0.158		4.747	-0.062	-0.018	-0.175		4.746	-0.116	4.541	-0.762	8.896	-0.178
	4.773	0.048	6.563	-0.0212	6.673	-0.158		4.773	-0.05	-0.024	-0.176		4.773	-0.113	4.566	-0.765	8.946	-0.17
	4.8	0.044	6.599	-0.0205	6.709	-0.163		4.8	-0.057	-0.023	-0.166		4.8	-0.125	4.592	-0.763	8.996	-0.159
	4.827	0.045	6.636	-0.02023	6.746	-0.16		4.827	-0.055	-0.025	-0.18		4.826	-0.12	4.617	-0.765	9.046	-0.168
	4.853	0.05	6.673	-0.02036	6.783	-0.177		4.853	-0.055	-0.028	-0.186		4.853	-0.107	4.643	-0.762	9.096	-0.162
	4.88	0.054	6.709	-0.02056	6.819	-0.165		4.88	-0.055	-0.026	-0.186		4.88	-0.113	4.668	-0.759	9.146	-0.155
	4.907	0.051	6.746	-0.02026	6.856	-0.166		4.907	-0.051	-0.035	-0.183		4.906	-0.115	4.694	-0.766	9.196	-0.151
	4.933	0.047	6.783	-0.01935	6.893	-0.169		4.933	-0.054	-0.036	-0.176		4.933	-0.126	4.719	-0.761	9.246	-0.146
	4.96	0.048	6.819	-0.01823	6.929	-0.165		4.96	-0.049	-0.03	-0.183		4.96	-0.109	4.745	-0.765	9.296	-0.148
	4.987	0.045	6.856	-0.017	6.966	-0.182		4.987	-0.049	-0.033	-0.176		4.986	-0.122	4.771	-0.765	9.346	-0.144
	5.013	0.043	6.893	-0.01584	7.003	-0.174		5.013	-0.053	-0.03	-0.182		5.013	-0.105	4.796	-0.761	9.396	-0.152
	5.04	0.04	6.929	-0.01494	7.039	-0.168		5.04	-0.053	-0.027	-0.174		5.04	-0.115	4.822	-0.77	9.446	-0.155
	5.067	0.056	6.966	-0.01487	7.076	-0.164		5.067	-0.06	-0.024	-0.179		5.066	-0.107	4.847	-0.765	9.496	-0.161
	5.093	0.055	7.003	-0.01378	7.113	-0.17		5.093	-0.057	-0.019	-0.179		5.093	-0.11	4.873	-0.756	9.546	-0.161
	5.12	0.059	7.039	-0.01351	7.149	-0.173		5.12	-0.055	-0.03	-0.188		5.12	-0.114	4.898	-0.765	9.596	-0.159
	5.147	0.053	7.076	-0.0136	7.186	-0.174		5.147	-0.068	-0.029	-0.184		5.146	-0.116	4.924	-0.765	9.646	-0.176
	5.173	0.063	7.113	-0.01233	7.223	-0.168		5.173	-0.055	-0.033	-0.185		5.173	-0.115	4.949	-0.766	9.696	-0.186
	5.2	0.058	7.149	-0.01142	7.259	-0.158		5.2	-0.057	-0.039	-0.182		5.2	-0.12	4.975	-0.764	9.746	-0.195
	5.227	0.063	7.186	-0.01071	7.296	-0.165		5.227	-0.059	-0.032	-0.183		5.226	-0.117	5	-0.769	9.796	-0.185
	5.253	0.048	7.223	-0.00856	7.333	-0.169		5.253	-0.055	-0.028	-0.177		5.253	-0.123	5.026	-0.763	9.846	-0.177
	5.28	0.056	7.259	-0.00766	7.369	-0.166		5.28	-0.049	-0.024	-0.19		5.28	-0.118	5.051	-0.778	9.896	-0.201
	5.307	0.052	7.296	-0.00679	7.406	-0.166		5.307	-0.051	-0.031	-0.175		5.306	-0.122	5.077	-0.765	9.946	-0.204
	5.333	0.053	7.333	-0.00605	7.443	-0.167		5.333	-0.055	-0.03	-0.179		5.333	-0.121	5.102	-0.769	9.996	-0.208
	5.36	0.048	7.369	-0.00617	7.479	-0.173		5.36	-0.052	-0.033	-0.174		5.36	-0.125	5.128	-0.763	10.046	-0.214
	5.387	0.05	7.406	-0.00598	7.516	-0.161		5.387	-0.048	-0.025	-0.181		5.386	-0.121	5.153	-0.764	10.096	-0.214
	5.413	0.05	7.443	-0.00497	7.553	-0.165		5.413	-0.045	-0.025	-0.182		5.413	-0.124	5.179	-0.754	10.146	-0.215
	5.44	0.048	7.479	-0.00367	7.589	-0.173		5.44	-0.043	-0.029	-0.181		5.44	-0.122	5.204	-0.764	10.196	-0.209
	5.467	0.052	7.516	-0.00289	7.626	-0.169		5.467	-0.049	-0.021	-0.189		5.466	-0.131	5.23	-0.767	10.246	-0.202
	5.493	0.062	7.553	-0.00156	7.663	-0.176		5.493	-0.05	-0.024	-0.193		5.493	-0.123	5.255	-0.772	10.296	-0.208
	5.52	0.062	7.589	-0.00135	7.699	-0.161		5.52	-0.048	-0.028	-0.178		5.52	-0.118	5.281	-0.757	10.346	-0.213
	5.547	0.059	7.626	-0.000693364	7.736	-0.163		5.547	-0.05	-0.039	-0.174		5.546	-0.114	5.306	-0.758	10.396	-0.208
	5.573	0.054	7.663	-0.000362537	7.773	-0.167		5.573	-0.05	-0.028	-0.186		5.573	-0.117	5.332	-0.762	10.446	-0.205
	5.6	0.059	7.699	-0.000138607	7.809	-0.169		5.6	-0.05	-0.03	-0.184		5.6	-0.127	5.357	-0.757	10.496	-0.208
	5.627	0.058	7.736	0.00144	7.846	-0.171		5.627	-0.054	-0.029	-0.185		5.626	-0.123	5.383	-0.756	10.546	-0.205
	5.653	0.058	7.773	0.000813665	7.883	-0.166		5.653	-0.049	-0.026	-0.187		5.653	-0.124	5.408	-0.749	10.596	-0.206
	5.68	0.053	7.809	0.00134	7.919	-0.176		5.68	-0.049	-0.025	-0.191		5.68	-0.121	5.434	-0.764	10.646	-0.203
	5.707	0.056	7.846	0.00238	7.956	-0.171		5.707	-0.041	-0.02	-0.188		5.706	-0.124	5.459	-0.76	10.696	-0.205
	5.733	0.054	7.883	0.0026	7.993	-0.162		5.733	-0.051	-0.026	-0.191		5.733	-0.126	5.485	-0.76	10.746	-0.211
	5.76	0.064	7.919	0.00286	8.029	-0.16		5.76	-0.047	-0.03	-0.195		5.76	-0.127	5.51	-0.767	10.796	-0.214
	5.787	0.059	7.956	0.00218	8.066	-0.17		5.787	-0.052	-0.027	-0.189		5.786	-0.127	5.536	-0.773	10.845	-0.211
	5.813	0.059	7.993	0.000524354	8.103	-0.16		5.813	-0.034	-0.036	-0.189		5.813	-0.131	5.561	-0.768	10.895	-0.199
	5.84	0.066	8.029	-0.00107	8.139	-0.152		5.84	-0.03	-0.033	-0.195		5.84	-0.127	5.587	-0.763	10.945	-0.198
	5.867	0.061	8.066	-0.00241	8.176	-0.159		5.867	-0.044	-0.022	-0.182		5.866	-0.123	5.612	-0.759	10.995	-0.202
	5.893	0.058	8.103	-0.00335	8.213	-0.16		5.893	-0.044	-0.025	-0.187		5.893	-0.124	5.638	-0.763	11.045	-0.207
	5.92	0.062	8.139	-0.00383	8.249	-0.162		5.92	-0.041	-0.023	-0.188		5.92	-0.143	5.663	-0.766	11.095	-0.201
	5.947	0.061	8.176	-0.0042	8.286	-0.157		5.947	-0.042	-0.032	-0.19		5.946	-0.131	5.689	-0.775	11.145	-0.209
	5.973	0.058	8.213	-0.00524	8.323	-0.158		5.973	-0.036	-0.039	-0.188		5.973	-0.134	5.714	-0.765	11.195	-0.197
	6	0.051	8.249	-0.00661	8.359	-0.165		6	-0.032	-0.026	-0.184		6	-0.129	5.74	-0.754	11.245	-0.193
	6.027	0.061	8.286	-0.0078	8.396	-0.158		6.027	-0.016	-0.026	-0.184		6.026	-0.122	5.765	-0.757	11.295	-0.197
	6.053	0.063	8.323	-0.00964	8.433	-0.164		6.053	-0.032	-0.033	-0.186		6.053	-0.127	5.791	-0.762	11.345	-0.195
	6.08	0.056	8.359	-0.01	8.469	-0.167		6.08	-0.029	-0.03	-0.186		6.08	-0.129	5.816	-0.769	11.395	-0.193
	6.107	0.06	8.396	-0.01057	8.506	-0.176		6.107	-0.025	-0.032	-0.181		6.106	-0.125	5.842	-0.775	11.445	-0.188
	6.133	0.06	8.433	-0.01104	8.543	-0.162		6.133	-0.027	-0.031	-0.184		6.133	-0.127	5.867	-0.77	11.495	-0.201
	6.16	0.056	8.469	-0.01085	8.579	-0.163		6.16	-0.017	-0.028	-0.19		6.16	-0.136	5.893	-0.766	11.545	-0.189
	6.187	0.059	8.506	-0.01243	8.616	-0.173		6.187	-0.024	-0.036	-0.187		6.186	-0.126	5.918	-0.777	11.595	-0.189
	6.213	0.053	8.543	-0.01165	8.653	-0.173		6.213	-0.025	-0.041	-0.175		6.213	-0.128	5.944	-0.777	11.645	-0.173
	6.24	0.061	8.579	-0.01184	8.689	-0.163		6.24	-0.02	-0.043	-0.189		6.24	-0.121	5.97	-0.783	11.695	-0.182
	6.267	0.054	8.616	-0.01259	8.726	-0.17		6.267	-0.019	-0.025	-0.184		6.266	-0.13	5.995	-0.776	11.745	-0.181
	6.293	0.062	8.653	-0.01394	8.763	-0.174		6.293	-0.018	-0.04	-0.185		6.293	-0.135	6.021	-0.768	11.795	-0.18
	6.32	0.053	8.689	-0.0156	8.799	-0.181		6.32	-0.018	-0.033	-0.192		6.32	-0.133	6.046	-0.767	11.845	-0.184
	6.347	0.054	8.726	-0.01618	8.836	-0.173		6.347	-0.01	-0.033	-0.196		6.346	-0.13	6.072	-0.77	11.895	-0.187
	6.373	0.053	8.763	-0.01666	8.872	-0.172		6.373	-0.017	-0.028	-0.191		6.373	-0.133	6.097	-0.775	11.945	-0.171
	6.4	0.06	8.799	-0.01725	8.909	-0.176		6.4	-0.017	-0.038	-0.186		6.4	-0.123	6.123	-0.765	11.995	-0.168
	6.427	0.056	8.836	-0.01734	8.946	-0.169		6.427	-0.023	-0.032	-0.183		6.426	-0.12	6.148	-0.771	12.045	-0.169
	6.453	0.07	8.873	-0.01779	8.982	-0.174		6.453	-0.021	-0.033	-0.187		6.453	-0.132	6.174	-0.777	12.095	-0.175
	6.48	0.066	8.909	-0.01789	9.019	-0.172		6.48	-0.006	-0.037	-0.182		6.48	-0.132	6.199	-0.772	12.145	-0.172
	6.507	0.07	8.946	-0.018	9.056	-0.164		6.507	-0.014	-0.03	-0.197		6.506	-0.13	6.225	-0.769	12.195	-0.167
	6.533	0.061	8.983	-0.01838	9.092	-0.165		6.533	-0.012	-0.046	-0.189		6.533	-0.139	6.25	-0.766	12.245	-0.167
	6.56	0.068	9.019	-0.01938	9.129	-0.177		6.56	-0.009	-0.032	-0.191		6.56	-0.137	6.276	-0.766	12.295	-0.173
	6.587	0.059	9.056	-0.0189	9.166	-0.177		6.587	-0.017	-0.036	-0.195		6.586	-0.138	6.301	-0.774	12.345	-0.17
	6.613	0.072	9.093	-0.01807	9.202	-0.168		6.613	-0.02	-0.033	-0.187		6.613	-0.135	6.327	-0.761	12.395	-0.163
	6.64	0.071	9.129	-0.01692	9.239	-0.185		6.64	-0.019	-0.032	-0.194		6.64	-0.136	6.352	-0.762	12.445	-0.162
	6.667	0.073	9.166	-0.01608	9.276	-0.189		6.667	-0.014	-0.04	-0.186		6.666	-0.125	6.378	-0.774	12.495	-0.154
	6.693	0.064	9.203	-0.01519	9.312	-0.184		6.693	-0.021	-0.034	-0.189		6.693	-0.128	6.403	-0.778	12.545	-0.149
	6.72	0.061	9.239	-0.01561	9.349	-0.175		6.72	-0.016	-0.025	-0.199		6.72	-0.128	6.429	-0.77	12.595	-0.147
	6.747	0.061	9.276	-0.01472	9.386	-0.179		6.747	-0.008	-0.032	-0.199		6.746	-0.133	6.454	-0.772	12.645	-0.145
	6.773	0.062	9.313	-0.01535	9.422	-0.174		6.773	-0.017	-0.029	-0.192		6.773	-0.123	6.48	-0.773	12.695	-0.151
	6.8	0.055	9.349	-0.01629	9.459	-0.183		6.8	-0.022	-0.029	-0.199		6.8	-0.119	6.505	-0.778	12.745	-0.147
	6.827	0.059	9.386	-0.01616	9.496	-0.181		6.827	-0.013	-0.039	-0.201		6.826	-0.12	6.531	-0.782	12.795	-0.15
	6.853	0.055	9.423	-0.01641	9.532	-0.175		6.853	-0.027	-0.033	-0.192		6.853	-0.124	6.556	-0.778	12.845	-0.146
	6.88	0.049	9.459	-0.01621	9.569	-0.174		6.88	-0.018	-0.034	-0.195		6.88	-0.13	6.582	-0.775	12.895	-0.13
	6.907	0.054	9.496	-0.01695	9.606	-0.188		6.907	-0.041	-0.032	-0.208		6.906	-0.132	6.607	-0.772	12.945	-0.14
	6.933	0.059	9.533	-0.01807	9.642	-0.179		6.933	-0.032	-0.022	-0.201		6.933	-0.126	6.633	-0.781	12.995	-0.145
	6.96	0.064	9.569	-0.0179	9.679	-0.175		6.96	-0.031	-0.032	-0.198		6.96	-0.126	6.658	-0.783	13.045	-0.132
	6.987	0.059	9.606	-0.01908	9.716	-0.177		6.987	-0.036	-0.039	-0.196		6.986	-0.126	6.684	-0.78	13.095	-0.113
	7.013	0.069	9.643	-0.01943	9.752	-0.179		7.013	-0.038	-0.042	-0.201		7.013	-0.132	6.709	-0.769	13.145	-0.108
	7.04	0.07	9.679	-0.02002	9.789	-0.178		7.04	-0.042	-0.041	-0.2		7.04	-0.12	6.735	-0.775	13.195	-0.098
	7.067	0.056	9.716	-0.0209	9.826	-0.187		7.067	-0.039	-0.038	-0.195		7.066	-0.136	6.76	-0.775	13.245	-0.099
	7.093	0.055	9.753	-0.02126	9.862	-0.171		7.093	-0.04	-0.034	-0.195		7.093	-0.132	6.786	-0.768	13.294	-0.092
	7.12	0.064	9.789	-0.01976	9.899	-0.174		7.12	-0.052	-0.027	-0.194		7.12	-0.133	6.811	-0.778	13.344	-0.077
	7.147	0.067	9.826	-0.01939	9.936	-0.172		7.147	-0.045	-0.044	-0.193		7.146	-0.124	6.837	-0.78	13.394	-0.07
	7.173	0.071	9.863	-0.01833	9.972	-0.177		7.173	-0.051	-0.03	-0.195		7.173	-0.132	6.862	-0.777	13.444	-0.057
	7.2	0.059	9.899	-0.01795	10.009	-0.183		7.2	-0.044	-0.021	-0.202		7.2	-0.125	6.888	-0.781	13.494	-0.05
	7.227	0.061	9.936	-0.01766	10.046	-0.18		7.227	-0.047	-0.033	-0.194		7.226	-0.14	6.913	-0.777	13.544	-0.035
	7.253	0.057	9.973	-0.01705	10.082	-0.181		7.253	-0.046	-0.035	-0.203		7.253	-0.147	6.939	-0.768	13.594	-0.021
	7.28	0.055	10.009	-0.01611	10.119	-0.187		7.28	-0.05	-0.029	-0.2		7.28	-0.145	6.964	-0.777	13.644	0.001
	7.307	0.063	10.046	-0.01462	10.156	-0.192		7.307	-0.052	-0.023	-0.203		7.306	-0.139	6.99	-0.78	13.694	-0.001
	7.333	0.062	10.083	-0.01371	10.192	-0.185		7.333	-0.053	-0.026	-0.193		7.333	-0.14	7.015	-0.778	13.744	0.018
	7.36	0.068	10.119	-0.01164	10.229	-0.178		7.36	-0.043	-0.034	-0.193		7.36	-0.144	7.041	-0.785	13.794	0.027
	7.387	0.064	10.156	-0.01123	10.266	-0.178		7.387	-0.045	-0.027	-0.194		7.386	-0.135	7.066	-0.768	13.844	0.039
	7.413	0.06	10.193	-0.01072	10.302	-0.183		7.413	-0.048	-0.022	-0.193		7.413	-0.138	7.092	-0.775	13.894	0.032
	7.44	0.071	10.229	-0.01011	10.339	-0.196		7.44	-0.054	-0.029	-0.19		7.44	-0.147	7.118	-0.768	13.944	0.039
	7.467	0.068	10.266	-0.0096	10.376	-0.191		7.467	-0.048	-0.024	-0.182		7.466	-0.146	7.143	-0.766	13.994	0.046
	7.493	0.062	10.302	-0.00902	10.412	-0.183		7.493	-0.042	-0.033	-0.192		7.493	-0.139	7.169	-0.768	14.044	0.061
	7.52	0.064	10.339	-0.00883	10.449	-0.181		7.52	-0.049	-0.033	-0.195		7.52	-0.143	7.194	-0.787	14.094	0.082
	7.547	0.063	10.376	-0.00768	10.486	-0.183		7.547	-0.049	-0.032	-0.188		7.546	-0.146	7.22	-0.784	14.144	0.096
	7.573	0.071	10.412	-0.00738	10.522	-0.182		7.573	-0.059	-0.034	-0.195		7.573	-0.155	7.245	-0.783	14.194	0.116
	7.6	0.068	10.449	-0.00661	10.559	-0.187		7.6	-0.059	-0.031	-0.191		7.6	-0.149	7.271	-0.772	14.244	0.161
	7.627	0.074	10.486	-0.00552	10.596	-0.183		7.627	-0.049	-0.024	-0.187		7.626	-0.148	7.296	-0.777	14.294	0.193
	7.653	0.081	10.522	-0.00364	10.632	-0.185		7.653	-0.056	-0.017	-0.184		7.653	-0.142	7.322	-0.773	14.344	0.255
	7.68	0.078	10.559	-0.0027	10.669	-0.179		7.68	-0.06	-0.028	-0.18		7.68	-0.14	7.347	-0.777	14.394	0.314
	7.707	0.083	10.596	-0.000297156	10.706	-0.189		7.707	-0.059	-0.033	-0.178		7.706	-0.145	7.373	-0.782	14.444	0.363
	7.733	0.085	10.632	0.00121	10.742	-0.194		7.733	-0.059	-0.026	-0.184		7.733	-0.144	7.398	-0.778	14.494	0.421
	7.76	0.08	10.669	0.00313	10.779	-0.192		7.76	-0.058	-0.023	-0.185		7.76	-0.147	7.424	-0.785	14.544	0.476
	7.787	0.078	10.706	0.00561	10.816	-0.185		7.787	-0.058	-0.023	-0.193		7.786	-0.148	7.449	-0.78	14.594	0.532
	7.813	0.079	10.742	0.00767	10.852	-0.179		7.813	-0.054	-0.018	-0.191		7.813	-0.147	7.475	-0.782	14.644	0.562
	7.84	0.08	10.779	0.01021	10.889	-0.195		7.84	-0.055	-0.026	-0.191		7.84	-0.149	7.5	-0.778	14.694	0.597
	7.867	0.082	10.816	0.01117	10.926	-0.194		7.867	-0.063	-0.031	-0.186		7.866	-0.142	7.526	-0.777	14.744	0.602
	7.893	0.089	10.852	0.01301	10.962	-0.193		7.893	-0.053	-0.014	-0.178		7.893	-0.143	7.551	-0.781	14.794	0.588
	7.92	0.087	10.889	0.01416	10.999	-0.187		7.92	-0.07	-0.017	-0.168		7.919	-0.148	7.577	-0.781	14.844	0.587
	7.947	0.088	10.926	0.01627	11.036	-0.186		7.947	-0.054	-0.02	-0.174		7.946	-0.141	7.602	-0.781	14.894	0.569
	7.973	0.082	10.962	0.01846	11.072	-0.191		7.973	0.044	-0.027	-0.186		7.973	-0.139	7.628	-0.776	14.944	0.54
	8	0.09	10.999	0.02068	11.109	-0.182		8	0.03	-0.017	-0.177		7.999	-0.143	7.653	-0.786	14.994	0.529
	8.027	0.083	11.036	0.02306	11.146	-0.189		8.027	0.005	-0.015	-0.17		8.026	-0.149	7.679	-0.791	15.044	0.524
	8.053	0.093	11.072	0.0263	11.182	-0.192		8.053	-0.023	-0.011	-0.178		8.053	-0.149	7.704	-0.777	15.094	0.495
	8.08	0.084	11.109	0.02899	11.219	-0.181		8.08	-0.037	-0.019	-0.178		8.079	-0.143	7.73	-0.77	15.144	0.49
	8.107	0.092	11.146	0.03175	11.256	-0.182		8.107	-0.041	-0.023	-0.178		8.106	-0.141	7.755	-0.773	15.194	0.487
	8.133	0.098	11.182	0.03578	11.292	-0.186		8.133	-0.05	-0.022	-0.171		8.133	-0.149	7.781	-0.782	15.244	0.493
	8.16	0.099	11.219	0.04021	11.329	-0.183		8.16	-0.048	-0.01	-0.18		8.159	-0.142	7.806	-0.78	15.294	0.511
	8.187	0.107	11.256	0.04538	11.366	-0.186		8.187	-0.047	-0.014	-0.179		8.186	-0.147	7.832	-0.79	15.344	0.544
	8.213	0.109	11.292	0.0501	11.402	-0.187		8.213	-0.044	-0.002	-0.179		8.213	-0.137	7.857	-0.784	15.394	0.599
	8.24	0.102	11.329	0.05713	11.439	-0.177		8.24	-0.051	0.003	-0.174		8.239	-0.141	7.883	-0.774	15.444	0.655
	8.267	0.108	11.366	0.06227	11.476	-0.188		8.267	-0.047	-0.009	-0.171		8.266	-0.144	7.908	-0.778	15.494	0.733
	8.293	0.119	11.402	0.06795	11.512	-0.184		8.293	-0.04	-0.009	-0.177		8.293	-0.152	7.934	-0.781	15.544	0.851
	8.32	0.113	11.439	0.07429	11.549	-0.187		8.32	-0.047	-0.01	-0.175		8.319	-0.149	7.959	-0.782	15.594	0.976
	8.347	0.112	11.476	0.08056	11.586	-0.192		8.347	-0.051	-0.008	-0.168		8.346	-0.141	7.985	-0.783	15.644	1.141
	8.373	0.105	11.512	0.08792	11.622	-0.19		8.373	-0.046	-0.003	-0.173		8.373	-0.148	8.01	-0.775	15.693	1.343
	8.4	0.11	11.549	0.09432	11.659	-0.194		8.4	-0.035	-0.008	-0.168		8.399	-0.15	8.036	-0.787	15.743	1.576
	8.427	0.1	11.586	0.1022	11.696	-0.184		8.427	-0.033	-0.001	-0.176		8.426	-0.141	8.061	-0.773	15.793	1.805
	8.453	0.114	11.622	0.11038	11.732	-0.184		8.453	-0.029	-0.004	-0.175		8.453	-0.144	8.087	-0.78	15.843	2.062
	8.48	0.118	11.659	0.1188	11.769	-0.188		8.48	-0.043	-0.002	-0.182		8.479	-0.144	8.112	-0.772	15.893	2.321
	8.507	0.108	11.696	0.12738	11.806	-0.194		8.507	-0.027	-0.005	-0.175		8.506	-0.135	8.138	-0.777	15.943	2.557
	8.533	0.107	11.732	0.13628	11.842	-0.181		8.533	-0.02	-0.003	-0.177		8.533	-0.137	8.163	-0.778	15.993	2.813
	8.56	0.108	11.769	0.14549	11.879	-0.175		8.56	-0.021	0.001	-0.176		8.559	-0.132	8.189	-0.77	16.043	3.048
	8.587	0.111	11.806	0.15512	11.916	-0.182		8.587	-0.023	-0.003	-0.182		8.586	-0.148	8.214	-0.769	16.093	3.279
	8.613	0.113	11.842	0.16432	11.952	-0.18		8.613	-0.002	0.002	-0.177		8.613	-0.137	8.24	-0.782	16.143	3.488
	8.64	0.105	11.879	0.17448	11.989	-0.194		8.64	0.001	-0.004	-0.189		8.639	-0.142	8.265	-0.784	16.193	3.703
	8.667	0.111	11.916	0.18461	12.026	-0.19		8.667	0.008	-0.013	-0.18		8.666	-0.137	8.291	-0.783	16.243	3.896
	8.693	0.118	11.952	0.19586	12.062	-0.186		8.693	0.022	-0.011	-0.179		8.693	-0.132	8.317	-0.785	16.293	4.07
	8.72	0.119	11.989	0.20694	12.099	-0.196		8.72	0.029	-0.015	-0.176		8.719	-0.13	8.342	-0.777	16.343	4.253
	8.747	0.118	12.026	0.21949	12.136	-0.186		8.747	0.04	-0.009	-0.19		8.746	-0.122	8.368	-0.776	16.393	4.401
	8.773	0.106	12.062	0.23296	12.172	-0.191		8.773	0.046	-0.002	-0.188		8.773	-0.122	8.393	-0.783	16.443	4.545
	8.8	0.114	12.099	0.24524	12.209	-0.182		8.8	0.058	-0.009	-0.191		8.799	-0.131	8.419	-0.787	16.493	4.64
	8.827	0.119	12.136	0.25819	12.246	-0.187		8.827	0.069	-0.004	-0.179		8.826	-0.117	8.444	-0.79	16.543	4.735
	8.853	0.117	12.172	0.27245	12.282	-0.194		8.853	0.086	0.008	-0.178		8.853	-0.11	8.47	-0.786	16.593	4.815
	8.88	0.115	12.209	0.28664	12.319	-0.192		8.88	0.111	-0.005	-0.182		8.879	-0.118	8.495	-0.782	16.643	4.889
	8.907	0.111	12.246	0.30148	12.356	-0.196		8.907	0.119	-0.004	-0.186		8.906	-0.115	8.521	-0.789	16.693	5.007
	8.933	0.105	12.282	0.31519	12.392	-0.18		8.933	0.13	0	-0.194		8.933	-0.109	8.546	-0.787	16.743	5.207
	8.96	0.111	12.319	0.32929	12.429	-0.186		8.96	0.155	-0.01	-0.194		8.959	-0.104	8.572	-0.787	16.793	5.576
	8.987	0.11	12.356	0.34299	12.465	-0.178		8.987	0.162	-0.007	-0.185		8.986	-0.117	8.597	-0.782	16.843	6.154
	9.013	0.117	12.392	0.35638	12.502	-0.187		9.013	0.173	-0.005	-0.196		9.013	-0.112	8.623	-0.789	16.893	7.112
	9.04	0.131	12.429	0.37025	12.539	-0.192		9.04	0.195	-0.001	-0.199		9.039	-0.103	8.648	-0.773	16.943	8.435
	9.067	0.118	12.466	0.38269	12.575	-0.192		9.067	0.189	-0.011	-0.189		9.066	-0.092	8.674	-0.788	16.993	10.181
	9.093	0.114	12.502	0.39466	12.612	-0.19		9.093	0.206	-0.02	-0.196		9.093	-0.092	8.699	-0.788	17.043	12.263
	9.12	0.116	12.539	0.40599	12.649	-0.193		9.12	0.207	-0.014	-0.195		9.119	-0.102	8.725	-0.784	17.093	14.517
	9.147	0.115	12.576	0.41724	12.685	-0.191		9.147	0.232	-0.012	-0.199		9.146	-0.084	8.75	-0.785	17.143	16.664
	9.173	0.113	12.612	0.42844	12.722	-0.193		9.173	0.234	-0.018	-0.197		9.173	-0.084	8.776	-0.789	17.193	18.542
	9.2	0.114	12.649	0.4408	12.759	-0.19		9.2	0.254	-0.001	-0.198		9.199	-0.08	8.801	-0.783	17.243	19.986
	9.227	0.119	12.686	0.45375	12.795	-0.185		9.227	0.267	-0.009	-0.198		9.226	-0.076	8.827	-0.778	17.293	20.992
	9.253	0.122	12.722	0.46744	12.832	-0.182		9.253	0.268	-0.017	-0.198		9.253	-0.062	8.852	-0.777	17.343	21.522
	9.28	0.124	12.759	0.48353	12.869	-0.182		9.28	0.279	-0.007	-0.185		9.279	-0.062	8.878	-0.782	17.393	21.613
	9.307	0.128	12.796	0.50007	12.905	-0.179		9.307	0.283	-0.012	-0.189		9.306	-0.058	8.903	-0.776	17.443	21.268
	9.333	0.12	12.832	0.51901	12.942	-0.185		9.333	0.297	-0.015	-0.193		9.333	-0.054	8.929	-0.773	17.493	20.605
	9.36	0.133	12.869	0.54194	12.979	-0.183		9.36	0.299	-0.014	-0.191		9.359	-0.042	8.954	-0.773	17.543	19.651
	9.387	0.13	12.906	0.56915	13.015	-0.176		9.387	0.317	-0.006	-0.199		9.386	-0.042	8.98	-0.774	17.593	18.586
	9.413	0.136	12.942	0.60093	13.052	-0.182		9.413	0.325	-0.009	-0.199		9.413	-0.033	9.005	-0.773	17.643	17.392
	9.44	0.134	12.979	0.63903	13.089	-0.185		9.44	0.335	-0.012	-0.201		9.439	-0.021	9.031	-0.776	17.693	16.156
	9.467	0.142	13.016	0.68336	13.125	-0.175		9.467	0.343	0.006	-0.199		9.466	-0.026	9.056	-0.77	17.743	14.918
	9.493	0.138	13.052	0.73515	13.162	-0.197		9.493	0.363	-0.016	-0.196		9.493	-0.025	9.082	-0.772	17.793	13.731
	9.52	0.138	13.089	0.79438	13.199	-0.19		9.52	0.377	-0.016	-0.202		9.519	-0.024	9.107	-0.768	17.843	12.613
	9.547	0.141	13.126	0.86132	13.235	-0.186		9.547	0.392	-0.012	-0.202		9.546	-0.024	9.133	-0.777	17.893	11.608
	9.573	0.145	13.162	0.93663	13.272	-0.188		9.573	0.394	-0.015	-0.192		9.573	-0.008	9.158	-0.778	17.943	10.645
	9.6	0.149	13.199	1.01811	13.309	-0.181		9.6	0.409	-0.015	-0.188		9.599	-0.01	9.184	-0.77	17.993	9.756
	9.627	0.152	13.236	1.10591	13.345	-0.174		9.627	0.438	-0.003	-0.184		9.626	-0.013	9.209	-0.77	18.043	8.892
	9.653	0.167	13.272	1.20063	13.382	-0.186		9.653	0.434	-0.003	-0.197		9.653	-0.022	9.235	-0.764	18.092	8.123
	9.68	0.164	13.309	1.30127	13.419	-0.192		9.68	0.439	-0.003	-0.198		9.679	-0.023	9.26	-0.778	18.142	7.411
	9.707	0.157	13.346	1.40468	13.455	-0.191		9.707	0.459	-0.01	-0.2		9.706	-0.018	9.286	-0.768	18.192	6.776
	9.733	0.154	13.382	1.51031	13.492	-0.186		9.733	0.475	-0.011	-0.2		9.733	-0.009	9.311	-0.77	18.242	6.199
	9.76	0.162	13.419	1.61532	13.529	-0.194		9.76	0.5	-0.006	-0.205		9.759	-0.013	9.337	-0.769	18.292	5.648
	9.787	0.169	13.456	1.7199	13.565	-0.198		9.787	0.51	-0.017	-0.207		9.786	0.001	9.362	-0.769	18.342	5.119
	9.813	0.161	13.492	1.81999	13.602	-0.177		9.813	0.52	-0.019	-0.206		9.813	-0.007	9.388	-0.777	18.392	4.647
	9.84	0.171	13.529	1.91462	13.639	-0.181		9.84	0.537	-0.015	-0.197		9.839	0.005	9.413	-0.769	18.442	4.218
	9.867	0.178	13.566	2.00408	13.675	-0.187		9.867	0.553	-0.018	-0.195		9.866	-0.004	9.439	-0.766	18.492	3.832
	9.893	0.18	13.602	2.08482	13.712	-0.184		9.893	0.581	0.001	-0.187		9.893	0.003	9.464	-0.775	18.542	3.487
	9.92	0.187	13.639	2.15631	13.749	-0.195		9.92	0.596	-0.01	-0.205		9.919	-0.001	9.49	-0.775	18.592	3.157
	9.947	0.184	13.676	2.21788	13.785	-0.186		9.947	0.621	-0.01	-0.2		9.946	0.005	9.516	-0.781	18.642	2.859
	9.973	0.195	13.712	2.26977	13.822	-0.178		9.973	0.642	-0.01	-0.191		9.973	0.009	9.541	-0.771	18.692	2.575
	10	0.198	13.749	2.31071	13.859	-0.195		10	0.655	-0.014	-0.199		9.999	0.022	9.567	-0.768	18.742	2.331
	10.027	0.202	13.786	2.34074	13.895	-0.18		10.027	0.678	-0.011	-0.198		10.026	0.025	9.592	-0.785	18.792	2.092
	10.053	0.204	13.822	2.35971	13.932	-0.188		10.053	0.701	-0.009	-0.197		10.053	0.03	9.618	-0.773	18.842	1.888
	10.08	0.213	13.859	2.36938	13.969	-0.19		10.08	0.731	-0.009	-0.196		10.079	0.035	9.643	-0.768	18.892	1.709
	10.107	0.208	13.896	2.36856	14.005	-0.188		10.107	0.752	-0.006	-0.193		10.106	0.035	9.669	-0.772	18.942	1.54
	10.133	0.228	13.932	2.35882	14.042	-0.176		10.133	0.778	-0.013	-0.189		10.133	0.06	9.694	-0.768	18.992	1.395
	10.16	0.225	13.969	2.34028	14.079	-0.195		10.16	0.802	-0.005	-0.198		10.159	0.064	9.72	-0.782	19.042	1.249
	10.187	0.236	14.006	2.31546	14.115	-0.188		10.187	0.833	-0.004	-0.194		10.186	0.065	9.745	-0.771	19.092	1.132
	10.213	0.232	14.042	2.28405	14.152	-0.181		10.213	0.866	-0.009	-0.19		10.213	0.064	9.771	-0.775	19.142	1.027
	10.24	0.235	14.079	2.24672	14.189	-0.191		10.24	0.906	0	-0.191		10.239	0.088	9.796	-0.772	19.192	0.93
	10.267	0.242	14.116	2.20549	14.225	-0.191		10.267	0.934	0	-0.191		10.266	0.087	9.822	-0.773	19.242	0.848
	10.293	0.244	14.152	2.16134	14.262	-0.183		10.293	0.958	0.001	-0.189		10.293	0.098	9.847	-0.766	19.292	0.786
	10.32	0.258	14.189	2.11446	14.299	-0.188		10.32	1	-0.008	-0.19		10.319	0.111	9.873	-0.771	19.342	0.713
	10.347	0.261	14.226	2.06508	14.335	-0.188		10.347	1.031	-0.001	-0.196		10.346	0.121	9.898	-0.777	19.392	0.66
	10.373	0.267	14.262	2.0138	14.372	-0.187		10.373	1.072	-0.002	-0.191		10.373	0.135	9.924	-0.772	19.442	0.619
	10.4	0.265	14.299	1.9611	14.409	-0.187		10.4	1.11	0.003	-0.189		10.399	0.153	9.949	-0.778	19.492	0.575
	10.427	0.272	14.336	1.90648	14.445	-0.187		10.427	1.138	-0.002	-0.188		10.426	0.16	9.975	-0.777	19.542	0.554
	10.453	0.274	14.372	1.85239	14.482	-0.199		10.453	1.18	0.007	-0.203		10.453	0.182	10	-0.785	19.592	0.529
	10.48	0.276	14.409	1.79756	14.519	-0.186		10.48	1.227	0.008	-0.2		10.479	0.182	10.026	-0.771	19.642	0.491
	10.507	0.282	14.445	1.74451	14.555	-0.19		10.507	1.25	-0.004	-0.19		10.506	0.2	10.051	-0.774	19.692	0.476
	10.533	0.288	14.482	1.69119	14.592	-0.196		10.533	1.29	-0.004	-0.199		10.533	0.209	10.077	-0.779	19.742	0.459
	10.56	0.301	14.519	1.63793	14.629	-0.193		10.56	1.332	-0.002	-0.201		10.559	0.226	10.102	-0.775	19.792	0.451
	10.587	0.306	14.555	1.5866	14.665	-0.187		10.587	1.364	0.009	-0.198		10.586	0.256	10.128	-0.768	19.842	0.439
	10.613	0.317	14.592	1.53614	14.702	-0.19		10.613	1.404	0.018	-0.194		10.613	0.267	10.153	-0.775	19.892	0.43
	10.64	0.317	14.629	1.48576	14.739	-0.191		10.64	1.436	0.015	-0.193		10.639	0.279	10.179	-0.771	19.942	0.427
	10.667	0.326	14.665	1.43625	14.775	-0.185		10.667	1.461	0.005	-0.19		10.666	0.296	10.204	-0.769	19.992	0.422
	10.693	0.334	14.702	1.38767	14.812	-0.184		10.693	1.508	0.011	-0.202		10.693	0.325	10.23	-0.764	20.042	0.421
	10.72	0.338	14.739	1.33954	14.849	-0.179		10.72	1.541	0.018	-0.203		10.719	0.335	10.255	-0.775	20.092	0.406
	10.747	0.339	14.775	1.2928	14.885	-0.173		10.747	1.57	0.026	-0.202		10.746	0.347	10.281	-0.771	20.142	0.404
	10.773	0.357	14.812	1.24783	14.922	-0.176		10.773	1.588	0.022	-0.203		10.773	0.369	10.306	-0.765	20.192	0.407
	10.8	0.353	14.849	1.2051	14.959	-0.181		10.8	1.614	0.027	-0.19		10.799	0.397	10.332	-0.771	20.242	0.4
	10.827	0.357	14.885	1.16286	14.995	-0.178		10.827	1.634	0.025	-0.201		10.826	0.417	10.357	-0.762	20.292	0.39
	10.853	0.367	14.922	1.12216	15.032	-0.174		10.853	1.667	0.033	-0.191		10.853	0.433	10.383	-0.766	20.342	0.397
	10.88	0.373	14.959	1.08244	15.069	-0.17		10.88	1.686	0.037	-0.201		10.879	0.445	10.408	-0.774	20.392	0.4
	10.907	0.389	14.995	1.04287	15.105	-0.179		10.907	1.698	0.034	-0.207		10.906	0.476	10.434	-0.771	20.442	0.396
	10.933	0.398	15.032	1.00535	15.142	-0.17		10.933	1.709	0.029	-0.199		10.933	0.502	10.459	-0.771	20.491	0.404
	10.96	0.412	15.069	0.96877	15.179	-0.174		10.96	1.725	0.028	-0.206		10.959	0.529	10.485	-0.771	20.541	0.386
	10.987	0.427	15.105	0.93323	15.215	-0.173		10.987	1.749	0.031	-0.201		10.986	0.551	10.51	-0.776	20.591	0.389
	11.013	0.446	15.142	0.89928	15.252	-0.161		11.013	1.778	0.039	-0.192		11.013	0.589	10.536	-0.772	20.641	0.373
	11.04	0.45	15.179	0.86748	15.289	-0.158		11.04	1.789	0.03	-0.203		11.039	0.635	10.561	-0.773	20.691	0.377
	11.067	0.47	15.215	0.83574	15.325	-0.167		11.067	1.81	0.039	-0.196		11.066	0.659	10.587	-0.775	20.741	0.392
	11.093	0.489	15.252	0.80589	15.362	-0.168		11.093	1.837	0.038	-0.196		11.093	0.694	10.612	-0.78	20.791	0.382
	11.12	0.5	15.289	0.77762	15.399	-0.162		11.12	1.864	0.044	-0.192		11.119	0.733	10.638	-0.779	20.841	0.378
	11.147	0.509	15.325	0.75019	15.435	-0.16		11.147	1.88	0.044	-0.206		11.146	0.776	10.664	-0.782	20.891	0.387
	11.173	0.53	15.362	0.72286	15.472	-0.15		11.173	1.913	0.042	-0.206		11.173	0.815	10.689	-0.782	20.941	0.369
	11.2	0.546	15.399	0.69583	15.509	-0.138		11.2	1.945	0.042	-0.197		11.199	0.861	10.715	-0.782	20.991	0.376
	11.227	0.566	15.435	0.67085	15.545	-0.151		11.227	1.982	0.046	-0.195		11.226	0.906	10.74	-0.768	21.041	0.368
	11.253	0.59	15.472	0.64639	15.582	-0.145		11.253	2.019	0.045	-0.193		11.253	0.945	10.766	-0.776	21.091	0.358
	11.28	0.603	15.509	0.62344	15.619	-0.143		11.28	2.07	0.049	-0.191		11.279	0.994	10.791	-0.777	21.141	0.34
	11.307	0.625	15.545	0.6013	15.655	-0.148		11.307	2.133	0.044	-0.199		11.306	1.051	10.817	-0.771	21.191	0.301
	11.333	0.638	15.582	0.58026	15.692	-0.136		11.333	2.185	0.055	-0.198		11.333	1.099	10.842	-0.777	21.241	0.278
	11.36	0.649	15.619	0.55999	15.729	-0.134		11.36	2.266	0.051	-0.198		11.359	1.164	10.868	-0.771	21.291	0.21
	11.387	0.67	15.655	0.54035	15.765	-0.131		11.387	2.351	0.059	-0.188		11.386	1.225	10.893	-0.759	21.341	0.164
	11.413	0.694	15.692	0.52164	15.802	-0.133		11.413	2.438	0.06	-0.182		11.413	1.284	10.919	-0.761	21.391	0.097
	11.44	0.696	15.729	0.50302	15.839	-0.109		11.44	2.52	0.072	-0.18		11.439	1.341	10.944	-0.766	21.441	0.037
	11.467	0.731	15.765	0.48645	15.875	-0.119		11.467	2.624	0.083	-0.186		11.466	1.408	10.97	-0.773	21.491	0.038
	11.493	0.738	15.802	0.46911	15.912	-0.111		11.493	2.735	0.081	-0.19		11.493	1.476	10.995	-0.761	21.541	0.013
	11.52	0.761	15.839	0.45341	15.948	-0.102		11.52	2.865	0.089	-0.191		11.519	1.541	11.021	-0.764	21.591	-0.036
	11.547	0.762	15.875	0.4388	15.985	-0.106		11.547	2.983	0.086	-0.193		11.546	1.599	11.046	-0.767	21.641	-0.06
	11.573	0.783	15.912	0.424	16.022	-0.087		11.573	3.104	0.095	-0.188		11.573	1.68	11.072	-0.772	21.691	-0.057
	11.6	0.793	15.949	0.41022	16.058	-0.09		11.6	3.247	0.095	-0.215		11.599	1.75	11.097	-0.769	21.741	-0.072
	11.627	0.798	15.985	0.39732	16.095	-0.071		11.627	3.386	0.109	-0.205		11.626	1.817	11.123	-0.764	21.791	-0.066
	11.653	0.812	16.022	0.38393	16.132	-0.056		11.653	3.536	0.116	-0.199		11.653	1.897	11.148	-0.768	21.841	-0.08
	11.68	0.827	16.059	0.37216	16.168	-0.043		11.68	3.684	0.137	-0.198		11.679	1.961	11.174	-0.767	21.891	-0.075
	11.707	0.83	16.095	0.36104	16.205	-0.04		11.707	3.842	0.141	-0.196		11.706	2.032	11.199	-0.768	21.941	-0.064
	11.733	0.832	16.132	0.3509	16.242	-0.022		11.733	4.003	0.152	-0.196		11.733	2.111	11.225	-0.772	21.991	-0.069
	11.76	0.837	16.169	0.34172	16.278	-0.006		11.76	4.146	0.164	-0.206		11.759	2.169	11.25	-0.756	22.041	-0.089
	11.787	0.847	16.205	0.33272	16.315	0.005		11.787	4.313	0.17	-0.199		11.786	2.243	11.276	-0.751	22.091	-0.081
	11.813	0.851	16.242	0.32439	16.352	0.023		11.813	4.466	0.182	-0.208		11.813	2.312	11.301	-0.749	22.141	-0.068
	11.84	0.862	16.279	0.31582	16.388	0.043		11.84	4.617	0.193	-0.2		11.839	2.356	11.327	-0.753	22.191	-0.054
	11.867	0.859	16.315	0.30737	16.425	0.052		11.867	4.764	0.192	-0.2		11.866	2.426	11.352	-0.759	22.241	-0.033
	11.893	0.865	16.352	0.29974	16.462	0.07		11.893	4.91	0.208	-0.2		11.893	2.488	11.378	-0.764	22.291	-0.039
	11.92	0.864	16.389	0.29123	16.498	0.076		11.92	5.054	0.218	-0.203		11.919	2.557	11.403	-0.753	22.341	-0.039
	11.947	0.874	16.425	0.28284	16.535	0.097		11.947	5.189	0.24	-0.201		11.946	2.611	11.429	-0.76	22.391	-0.045
	11.973	0.873	16.462	0.27459	16.572	0.1		11.973	5.323	0.25	-0.205		11.973	2.673	11.454	-0.754	22.441	-0.055
	12	0.884	16.499	0.26792	16.608	0.114		12	5.453	0.266	-0.197		11.999	2.734	11.48	-0.762	22.491	-0.056
	12.027	0.879	16.535	0.26042	16.645	0.119		12.027	5.564	0.271	-0.196		12.026	2.776	11.505	-0.752	22.541	-0.064
	12.053	0.882	16.572	0.25448	16.682	0.126		12.053	5.674	0.274	-0.187		12.053	2.816	11.531	-0.748	22.591	-0.068
	12.08	0.883	16.609	0.24837	16.718	0.136		12.08	5.768	0.279	-0.19		12.079	2.874	11.556	-0.747	22.641	-0.061
	12.107	0.89	16.645	0.24142	16.755	0.15		12.107	5.853	0.294	-0.188		12.106	2.922	11.582	-0.749	22.691	-0.074
	12.133	0.903	16.682	0.23643	16.792	0.139		12.133	5.922	0.3	-0.189		12.133	2.972	11.607	-0.755	22.741	-0.073
	12.16	0.907	16.719	0.23171	16.828	0.153		12.16	5.981	0.308	-0.193		12.159	3.019	11.633	-0.745	22.791	-0.068
	12.187	0.926	16.755	0.22751	16.865	0.158		12.187	6.024	0.315	-0.198		12.186	3.068	11.658	-0.746	22.841	-0.083
	12.213	0.936	16.792	0.22447	16.902	0.172		12.213	6.065	0.322	-0.203		12.213	3.11	11.684	-0.743
	12.24	0.952	16.829	0.22163	16.938	0.173		12.24	6.083	0.329	-0.2		12.239	3.169	11.709	-0.737
	12.267	0.98	16.865	0.21933	16.975	0.169		12.267	6.107	0.322	-0.207		12.266	3.222	11.735	-0.741
	12.293	1.014	16.902	0.21619	17.012	0.175		12.293	6.114	0.328	-0.207		12.293	3.29	11.76	-0.734
	12.32	1.035	16.939	0.21353	17.048	0.183		12.32	6.113	0.335	-0.208		12.319	3.359	11.786	-0.734
	12.347	1.078	16.975	0.21129	17.085	0.196		12.347	6.096	0.324	-0.201		12.346	3.428	11.811	-0.729
	12.373	1.112	17.012	0.20807	17.122	0.203		12.373	6.073	0.329	-0.198		12.373	3.495	11.837	-0.738
	12.4	1.16	17.049	0.20474	17.158	0.219		12.4	6.035	0.328	-0.214		12.399	3.585	11.863	-0.728
	12.427	1.225	17.085	0.20232	17.195	0.251		12.427	5.989	0.318	-0.208		12.426	3.673	11.888	-0.731
	12.453	1.29	17.122	0.19903	17.232	0.294		12.453	5.937	0.312	-0.213		12.453	3.78	11.914	-0.725
	12.48	1.358	17.159	0.19581	17.268	0.322		12.48	5.862	0.32	-0.203		12.479	3.894	11.939	-0.71
	12.507	1.441	17.195	0.193	17.305	0.378		12.507	5.782	0.312	-0.205		12.506	4.024	11.965	-0.706
	12.533	1.53	17.232	0.19014	17.342	0.44		12.533	5.707	0.305	-0.205		12.533	4.157	11.99	-0.711
	12.56	1.625	17.269	0.18705	17.378	0.517		12.56	5.631	0.294	-0.198		12.559	4.309	12.016	-0.705
	12.587	1.747	17.305	0.18382	17.415	0.615		12.587	5.535	0.307	-0.205		12.586	4.455	12.041	-0.709
	12.613	1.877	17.342	0.18066	17.452	0.741		12.613	5.447	0.292	-0.203		12.613	4.638	12.067	-0.698
	12.64	2.015	17.379	0.17717	17.488	0.892		12.64	5.35	0.294	-0.215		12.639	4.817	12.092	-0.687
	12.667	2.171	17.415	0.17356	17.525	1.076		12.667	5.249	0.281	-0.206		12.666	5.006	12.118	-0.682
	12.693	2.344	17.452	0.17031	17.562	1.293		12.693	5.15	0.271	-0.214		12.693	5.208	12.143	-0.689
	12.72	2.507	17.489	0.16684	17.598	1.523		12.72	5.02	0.274	-0.214		12.719	5.406	12.169	-0.675
	12.747	2.696	17.525	0.16329	17.635	1.789		12.747	4.905	0.267	-0.212		12.746	5.619	12.194	-0.676
	12.773	2.885	17.562	0.16011	17.672	2.056		12.773	4.785	0.258	-0.213		12.773	5.845	12.22	-0.671
	12.8	3.105	17.599	0.15751	17.708	2.364		12.8	4.672	0.264	-0.204		12.799	6.059	12.245	-0.663
	12.827	3.323	17.635	0.15363	17.745	2.686		12.827	4.54	0.251	-0.203		12.826	6.296	12.271	-0.659
	12.853	3.562	17.672	0.15065	17.782	3.004		12.853	4.427	0.253	-0.21		12.853	6.534	12.296	-0.647
	12.88	3.791	17.709	0.14791	17.818	3.328		12.88	4.312	0.254	-0.206		12.879	6.767	12.322	-0.643
	12.907	4.042	17.745	0.14602	17.855	3.657		12.907	4.195	0.25	-0.202		12.906	6.992	12.347	-0.641
	12.933	4.286	17.782	0.14382	17.892	3.958		12.933	4.073	0.244	-0.206		12.933	7.245	12.373	-0.638
	12.96	4.549	17.819	0.14223	17.928	4.269		12.96	3.947	0.249	-0.214		12.959	7.439	12.398	-0.62
	12.987	4.809	17.855	0.13992	17.965	4.527		12.987	3.838	0.25	-0.202		12.986	7.646	12.424	-0.626
	13.013	5.059	17.892	0.13767	18.002	4.761		13.013	3.713	0.259	-0.211		13.013	7.845	12.449	-0.623
	13.04	5.309	17.929	0.13554	18.038	4.967		13.04	3.596	0.264	-0.207		13.039	8.035	12.475	-0.598
	13.067	5.56	17.965	0.13395	18.075	5.152		13.067	3.482	0.272	-0.203		13.066	8.187	12.5	-0.589
	13.093	5.783	18.002	0.1316	18.112	5.3		13.093	3.355	0.285	-0.214		13.092	8.35	12.526	-0.595
	13.12	6.013	18.039	0.12998	18.148	5.414		13.12	3.231	0.299	-0.206		13.119	8.479	12.551	-0.571
	13.147	6.228	18.075	0.12839	18.185	5.484		13.147	3.134	0.311	-0.203		13.146	8.601	12.577	-0.558
	13.173	6.424	18.112	0.12619	18.222	5.536		13.173	3.031	0.331	-0.203		13.172	8.693	12.602	-0.559
	13.2	6.602	18.149	0.12431	18.258	5.54		13.2	2.923	0.354	-0.205		13.199	8.774	12.628	-0.557
	13.227	6.767	18.185	0.12351	18.295	5.511		13.227	2.823	0.38	-0.203		13.226	8.832	12.653	-0.559
	13.253	6.925	18.222	0.12258	18.332	5.454		13.253	2.726	0.41	-0.201		13.252	8.879	12.679	-0.534
	13.28	7.046	18.259	0.12221	18.368	5.37		13.28	2.637	0.432	-0.204		13.279	8.905	12.704	-0.52
	13.307	7.146	18.295	0.12189	18.405	5.261		13.307	2.533	0.477	-0.207		13.306	8.901	12.73	-0.517
	13.333	7.228	18.332	0.12177	18.442	5.132		13.333	2.437	0.541	-0.207		13.332	8.86	12.755	-0.497
	13.36	7.297	18.369	0.12135	18.478	4.985		13.36	2.36	0.577	-0.202		13.359	8.832	12.781	-0.49
	13.387	7.327	18.405	0.12076	18.515	4.815		13.387	2.266	0.631	-0.206		13.386	8.777	12.806	-0.476
	13.413	7.356	18.442	0.12107	18.552	4.636		13.413	2.182	0.685	-0.207		13.412	8.682	12.832	-0.467
	13.44	7.344	18.478	0.12119	18.588	4.433		13.44	2.091	0.753	-0.204		13.439	8.584	12.857	-0.448
	13.467	7.318	18.515	0.12015	18.625	4.231		13.467	2.009	0.823	-0.202		13.466	8.472	12.883	-0.436
	13.493	7.277	18.552	0.12056	18.662	4.008		13.493	1.932	0.893	-0.196		13.492	8.323	12.908	-0.409
	13.52	7.219	18.588	0.12042	18.698	3.799		13.52	1.858	0.978	-0.197		13.519	8.171	12.934	-0.391
	13.547	7.148	18.625	0.12059	18.735	3.576		13.547	1.788	1.053	-0.192		13.546	7.998	12.959	-0.367
	13.573	7.057	18.662	0.12079	18.772	3.352		13.573	1.732	1.136	-0.184		13.572	7.827	12.985	-0.329
	13.6	6.953	18.698	0.12078	18.808	3.146		13.6	1.665	1.206	-0.183		13.599	7.649	13.01	-0.303
	13.627	6.842	18.735	0.1193	18.845	2.931		13.627	1.601	1.293	-0.188		13.626	7.452	13.036	-0.276
	13.653	6.717	18.772	0.11947	18.882	2.724		13.653	1.527	1.367	-0.187		13.652	7.258	13.062	-0.247
	13.68	6.572	18.808	0.11888	18.918	2.515		13.68	1.465	1.446	-0.192		13.679	7.069	13.087	-0.198
	13.707	6.434	18.845	0.11873	18.955	2.327		13.707	1.408	1.526	-0.202		13.706	6.858	13.113	-0.164
	13.733	6.285	18.882	0.11918	18.992	2.135		13.733	1.352	1.6	-0.195		13.732	6.628	13.138	-0.118
	13.76	6.103	18.918	0.11988	19.028	1.964		13.76	1.286	1.666	-0.195		13.759	6.422	13.164	-0.073
	13.787	5.935	18.955	0.12027	19.065	1.791		13.787	1.24	1.731	-0.196		13.786	6.2	13.189	-0.018
	13.813	5.783	18.992	0.1205	19.102	1.623		13.813	1.196	1.785	-0.195		13.812	5.95	13.215	0.033
	13.84	5.594	19.028	0.12132	19.138	1.478		13.84	1.143	1.843	-0.201		13.839	5.724	13.24	0.085
	13.867	5.416	19.065	0.12221	19.175	1.329		13.867	1.085	1.883	-0.191		13.866	5.505	13.266	0.124
	13.893	5.259	19.102	0.123	19.212	1.2		13.893	1.042	1.938	-0.186		13.892	5.271	13.291	0.174
	13.92	5.076	19.138	0.12324	19.248	1.081		13.92	1.008	1.955	-0.189		13.919	5.066	13.317	0.229
	13.947	4.893	19.175	0.1241	19.285	0.959		13.947	0.952	1.979	-0.182		13.946	4.862	13.342	0.278
	13.973	4.726	19.212	0.12561	19.322	0.861		13.973	0.913	1.998	-0.176		13.972	4.648	13.368	0.325
	14	4.554	19.248	0.12726	19.358	0.758		14	0.874	2.002	-0.178		13.999	4.462	13.393	0.357
	14.027	4.388	19.285	0.12867	19.395	0.685		14.027	0.833	2.009	-0.169		14.026	4.267	13.419	0.388
	14.053	4.238	19.322	0.1297	19.432	0.588		14.053	0.79	2.01	-0.169		14.052	4.073	13.444	0.435
	14.08	4.048	19.358	0.13063	19.468	0.511		14.08	0.752	2	-0.172		14.079	3.881	13.47	0.449
	14.107	3.895	19.395	0.12999	19.505	0.447		14.107	0.717	1.982	-0.166		14.106	3.685	13.495	0.49
	14.133	3.752	19.432	0.13004	19.541	0.386		14.133	0.689	1.957	-0.157		14.132	3.499	13.521	0.505
	14.16	3.581	19.468	0.13007	19.578	0.325		14.16	0.66	1.933	-0.163		14.159	3.329	13.546	0.524
	14.187	3.433	19.505	0.13084	19.615	0.271		14.187	0.625	1.91	-0.15		14.186	3.156	13.572	0.538
	14.213	3.313	19.542	0.13077	19.651	0.225		14.213	0.6	1.877	-0.146		14.212	2.989	13.597	0.535
	14.24	3.161	19.578	0.13088	19.688	0.182		14.24	0.579	1.839	-0.127		14.239	2.824	13.623	0.54
	14.267	3.029	19.615	0.13083	19.725	0.152		14.267	0.555	1.803	-0.13		14.266	2.689	13.648	0.538
	14.293	2.926	19.652	0.13043	19.761	0.118		14.293	0.543	1.765	-0.124		14.292	2.541	13.674	0.54
	14.32	2.795	19.688	0.12951	19.798	0.094		14.32	0.502	1.738	-0.118		14.319	2.42	13.699	0.523
	14.347	2.671	19.725	0.12979	19.835	0.06		14.347	0.474	1.7	-0.113		14.346	2.295	13.725	0.509
	14.373	2.564	19.762	0.13002	19.871	0.03		14.373	0.446	1.659	-0.096		14.372	2.159	13.75	0.503
	14.4	2.45	19.798	0.13037	19.908	0.021		14.4	0.424	1.627	-0.091		14.399	2.043	13.776	0.48
	14.427	2.331	19.835	0.13084	19.945	-0.002		14.427	0.402	1.595	-0.086		14.426	1.931	13.801	0.46
	14.453	2.238	19.872	0.13114	19.981	-0.019		14.453	0.385	1.571	-0.074		14.452	1.827	13.827	0.439
	14.48	2.142	19.908	0.13238	20.018	-0.036		14.48	0.364	1.534	-0.054		14.479	1.706	13.852	0.415
	14.507	2.063	19.945	0.13307	20.055	-0.045		14.507	0.346	1.513	-0.047		14.506	1.612	13.878	0.397
	14.533	1.978	19.982	0.13432	20.091	-0.055		14.533	0.332	1.483	-0.033		14.532	1.51	13.903	0.374
	14.56	1.894	20.018	0.13539	20.128	-0.065		14.56	0.32	1.457	-0.024		14.559	1.435	13.929	0.356
	14.587	1.818	20.055	0.13832	20.165	-0.07		14.587	0.295	1.434	-0.01		14.586	1.352	13.954	0.329
	14.613	1.761	20.092	0.14068	20.201	-0.074		14.613	0.283	1.42	0.001		14.612	1.277	13.98	0.32
	14.64	1.676	20.128	0.14335	20.238	-0.078		14.64	0.264	1.397	0.019		14.639	1.2	14.005	0.309
	14.667	1.62	20.165	0.14772	20.275	-0.081		14.667	0.253	1.377	0.038		14.666	1.135	14.031	0.307
	14.693	1.558	20.202	0.15187	20.311	-0.088		14.693	0.242	1.341	0.049		14.692	1.066	14.056	0.325
	14.72	1.487	20.238	0.15542	20.348	-0.091		14.72	0.227	1.332	0.068		14.719	0.991	14.082	0.342
	14.747	1.437	20.275	0.15906	20.385	-0.103		14.747	0.228	1.303	0.085		14.746	0.926	14.107	0.363
	14.773	1.376	20.312	0.16294	20.421	-0.108		14.773	0.216	1.282	0.094		14.772	0.87	14.133	0.393
	14.8	1.318	20.348	0.16599	20.458	-0.098		14.8	0.205	1.264	0.097		14.799	0.811	14.158	0.438
	14.827	1.276	20.385	0.16867	20.495	-0.099		14.827	0.202	1.238	0.109		14.826	0.758	14.184	0.476
	14.853	1.219	20.422	0.17154	20.531	-0.102		14.853	0.187	1.209	0.114		14.852	0.71	14.209	0.556
	14.88	1.188	20.458	0.17408	20.568	-0.103		14.88	0.177	1.181	0.129		14.879	0.658	14.235	0.635
	14.907	1.145	20.495	0.1755	20.605	-0.103		14.907	0.179	1.144	0.14		14.906	0.622	14.261	0.729
	14.933	1.108	20.532	0.17674	20.641	-0.111		14.933	0.174	1.123	0.15		14.932	0.586	14.286	0.853
	14.96	1.06	20.568	0.17753	20.678	-0.099		14.96	0.165	1.103	0.168		14.959	0.538	14.312	0.991
	14.987	1.026	20.605	0.17828	20.715	-0.104		14.987	0.165	1.07	0.163		14.986	0.51	14.337	1.134
	15.013	0.999	20.642	0.17823	20.751	-0.094		15.013	0.159	1.035	0.172		15.012	0.465	14.363	1.297
	15.04	0.967	20.678	0.17719	20.788	-0.086		15.04	0.161	1.011	0.169		15.039	0.447	14.388	1.476
	15.067	0.927	20.715	0.17826	20.825	-0.1		15.067	0.156	0.985	0.169		15.066	0.401	14.414	1.658
	15.093	0.895	20.752	0.17828	20.861	-0.103		15.093	0.156	0.956	0.182		15.092	0.367	14.439	1.864
	15.12	0.859	20.788	0.17955	20.898	-0.102		15.12	0.144	0.919	0.181		15.119	0.344	14.465	2.077
	15.147	0.823	20.825	0.17969	20.935	-0.095		15.147	0.15	0.899	0.188		15.146	0.321	14.49	2.291
	15.173	0.787	20.862	0.18009	20.971	-0.082		15.173	0.141	0.858	0.185		15.172	0.292	14.516	2.517
	15.2	0.774	20.898	0.18077	21.008	-0.09		15.2	0.142	0.835	0.197		15.199	0.266	14.541	2.742
	15.227	0.746	20.935	0.18107	21.045	-0.095		15.227	0.141	0.798	0.201		15.226	0.249	14.567	2.969
	15.253	0.72	20.972	0.1808	21.081	-0.096		15.253	0.145	0.777	0.207		15.252	0.232	14.592	3.197
	15.28	0.689	21.008	0.18037	21.118	-0.093		15.28	0.148	0.746	0.213		15.279	0.202	14.618	3.405
	15.307	0.672	21.045	0.17991	21.155	-0.08		15.307	0.135	0.723	0.228		15.306	0.188	14.643	3.597
	15.333	0.643	21.082	0.17928	21.191	-0.089		15.333	0.128	0.693	0.217		15.332	0.177	14.669	3.783
	15.36	0.619	21.118	0.17818	21.228	-0.088		15.36	0.129	0.666	0.238		15.359	0.154	14.694	3.965
	15.387	0.596	21.155	0.17672	21.265	-0.083		15.387	0.127	0.637	0.238		15.386	0.141	14.72	4.134
	15.413	0.572	21.192	0.17462	21.301	-0.083		15.413	0.123	0.615	0.242		15.412	0.121	14.745	4.268
	15.44	0.549	21.228	0.17302	21.338	-0.081		15.44	0.13	0.582	0.258		15.439	0.108	14.771	4.387
	15.467	0.539	21.265	0.17129	21.375	-0.085		15.467	0.129	0.562	0.271		15.466	0.097	14.796	4.489
	15.493	0.514	21.302	0.16931	21.411	-0.074		15.493	0.126	0.54	0.285		15.492	0.093	14.822	4.57
	15.52	0.507	21.338	0.16739	21.448	-0.078		15.52	0.11	0.52	0.293		15.519	0.092	14.847	4.627
	15.547	0.485	21.375	0.16418	21.485	-0.07		15.547	0.112	0.495	0.304		15.546	0.071	14.873	4.654
	15.573	0.467	21.412	0.16219	21.521	-0.072		15.573	0.11	0.476	0.334		15.572	0.048	14.898	4.68
	15.6	0.456	21.448	0.16166	21.558	-0.075		15.6	0.105	0.451	0.356		15.599	0.056	14.924	4.685
	15.627	0.43	21.485	0.16184	21.595	-0.079		15.627	0.099	0.437	0.377		15.626	0.041	14.949	4.671
	15.653	0.426	21.522	0.16353	21.631	-0.082		15.653	0.091	0.415	0.424		15.652	0.027	14.975	4.629
	15.68	0.418	21.558	0.16536	21.668	-0.083		15.68	0.092	0.399	0.454		15.679	0.024	15	4.581
	15.707	0.402	21.595	0.16926	21.705	-0.08		15.707	0.084	0.381	0.51		15.706	0.024	15.026	4.522
	15.733	0.379	21.632	0.17381	21.741	-0.073		15.733	0.086	0.365	0.565		15.732	0.015	15.051	4.447
	15.76	0.38	21.668	0.1791	21.778	-0.09		15.76	0.091	0.352	0.637		15.759	0.019	15.077	4.358
	15.787	0.365	21.705	0.18417	21.815	-0.084		15.787	0.074	0.328	0.714		15.786	0.007	15.102	4.274
	15.813	0.344	21.742	0.18931	21.851	-0.086		15.813	0.071	0.327	0.799		15.812	0.007	15.128	4.183
	15.84	0.347	21.778	0.19427	21.888	-0.092		15.84	0.07	0.312	0.913		15.839	0.002	15.153	4.068
	15.867	0.337	21.815	0.19917	21.925	-0.083		15.867	0.063	0.294	1.027		15.866	-0.003	15.179	3.954
	15.893	0.327	21.852	0.20356	21.961	-0.095		15.893	0.065	0.275	1.178		15.892	-0.006	15.204	3.832
	15.92	0.313	21.888	0.20754	21.998	-0.093		15.92	0.05	0.261	1.343		15.919	-0.013	15.23	3.716
	15.947	0.308	21.925	0.21009	22.035	-0.091		15.947	0.049	0.246	1.514		15.946	-0.018	15.255	3.605
	15.973	0.309	21.962	0.21169	22.071	-0.102		15.973	0.049	0.232	1.704		15.972	-0.023	15.281	3.476
	16	0.298	21.998	0.21149	22.108	-0.087		16	0.041	0.226	1.934		15.999	-0.019	15.306	3.367
	16.027	0.293	22.035	0.20975	22.145	-0.087		16.027	0.033	0.218	2.159		16.026	-0.031	15.332	3.245
	16.053	0.286	22.072	0.20704	22.181	-0.108		16.053	0.04	0.212	2.404		16.052	-0.024	15.357	3.128
	16.08	0.274	22.108	0.20331	22.218	-0.088		16.08	0.027	0.199	2.669		16.079	-0.027	15.383	3.016
	16.107	0.271	22.145	0.19861	22.255	-0.1		16.107	0.022	0.181	2.924		16.106	-0.036	15.409	2.882
	16.133	0.274	22.182	0.1941	22.291	-0.081		16.133	0.029	0.164	3.203		16.132	-0.033	15.434	2.786
	16.16	0.27	22.218	0.18931	22.328	-0.076		16.16	0.022	0.161	3.489		16.159	-0.032	15.46	2.662
	16.187	0.258	22.255	0.18469	22.365	-0.077		16.187	0.02	0.148	3.75		16.186	-0.037	15.485	2.534
	16.213	0.249	22.292	0.17997	22.401	-0.083		16.213	0.008	0.143	4.04		16.212	-0.039	15.511	2.429
	16.24	0.251	22.328	0.17495	22.438	-0.08		16.24	0.001	0.132	4.335		16.239	-0.033	15.536	2.324
	16.267	0.248	22.365	0.16976	22.475	-0.087		16.267	0.003	0.122	4.575		16.266	-0.04	15.562	2.222
	16.293	0.256	22.402	0.1651	22.511	-0.084		16.293	0	0.12	4.833		16.292	-0.033	15.587	2.123
	16.32	0.244	22.438	0.16013	22.548	-0.088		16.32	-0.004	0.114	5.097		16.319	-0.031	15.613	2.031
	16.347	0.234	22.475	0.15537	22.585	-0.088		16.347	0.003	0.104	5.314		16.346	-0.039	15.638	1.937
	16.373	0.237	22.512	0.15065	22.621	-0.088		16.373	-0.012	0.097	5.515		16.372	-0.043	15.664	1.836
	16.4	0.234	22.548	0.14692	22.658	-0.085		16.4	-0.002	0.092	5.703		16.399	-0.039	15.689	1.746
	16.427	0.236	22.585	0.14357	22.695	-0.11		16.427	-0.011	0.09	5.845		16.426	-0.044	15.715	1.645
	16.453	0.242	22.621	0.14045	22.731	-0.107		16.453	-0.004	0.077	5.971		16.452	-0.036	15.74	1.559
	16.48	0.234	22.658	0.13614	22.768	-0.115		16.48	-0.016	0.07	6.081		16.479	-0.038	15.766	1.463
	16.507	0.236	22.695	0.13289	22.805	-0.107		16.507	-0.007	0.072	6.147		16.506	-0.036	15.791	1.378
	16.533	0.245	22.731	0.13006	22.841	-0.112		16.533	0.001	0.064	6.205		16.532	-0.036	15.817	1.298
	16.56	0.238	22.768	0.12742	22.878	-0.125		16.56	-0.01	0.063	6.245		16.559	-0.044	15.842	1.22
	16.587	0.24	22.805	0.12514	22.915	-0.125		16.587	-0.017	0.051	6.246		16.586	-0.027	15.868	1.146
	16.613	0.239	22.841	0.12251	22.951	-0.13		16.613	-0.013	0.055	6.244		16.612	-0.046	15.893	1.075
	16.64	0.233	22.878	0.1199	22.988	-0.132		16.64	-0.011	0.041	6.196		16.639	-0.035	15.919	1
	16.667	0.237	22.915	0.11865	23.025	-0.136		16.667	-0.004	0.037	6.145		16.666	-0.041	15.944	0.938
	16.693	0.249	22.951	0.11664	23.061	-0.138		16.693	-0.014	0.03	6.077		16.692	-0.04	15.97	0.87
	16.72	0.241	22.988	0.11477	23.098	-0.137		16.72	-0.01	0.033	5.989		16.719	-0.041	15.995	0.806
	16.747	0.236	23.025	0.11302	23.134	-0.141		16.747	-0.012	0.032	5.886		16.746	-0.042	16.021	0.741
	16.773	0.24	23.061	0.11139	23.171	-0.14		16.773	-0.021	0.025	5.768		16.772	-0.048	16.046	0.668
	16.8	0.241	23.098	0.1099	23.208	-0.146		16.8	-0.019	0.019	5.633		16.799	-0.04	16.072	0.599
	16.827	0.242	23.135	0.10854	23.244	-0.139		16.827	-0.021	0.018	5.504		16.826	-0.043	16.097	0.549
	16.853	0.24	23.171	0.1073	23.281	-0.137		16.853	-0.02	0.021	5.358		16.852	-0.036	16.123	0.496
	16.88	0.249	23.208	0.10619	23.318	-0.132		16.88	-0.019	0.01	5.196		16.879	-0.036	16.148	0.43
	16.907	0.247	23.245	0.10521	23.354	-0.144		16.907	-0.029	0.01	5.043		16.906	-0.021	16.174	0.385
	16.933	0.255	23.281	0.10436	23.391	-0.141		16.933	-0.028	0.007	4.885		16.932	-0.024	16.199	0.331
	16.96	0.243			23.428	-0.137		16.96	-0.029	0.012	4.712		16.959	-0.026	16.225	0.283
	16.987	0.247			23.464	-0.124		16.987	-0.029	0.019	4.547		16.986	-0.027	16.25	0.236
	17.013	0.256			23.501	-0.136		17.013	-0.029	0.008	4.379		17.012	-0.027	16.276	0.188
	17.04	0.253			23.538	-0.139		17.04	-0.034	0.006	4.218		17.039	-0.018	16.301	0.135
	17.067	0.256			23.574	-0.134		17.067	-0.031	0.003	4.043		17.066	-0.015	16.327	0.09
	17.093	0.251			23.611	-0.125		17.093	-0.035	0.003	3.867		17.092	-0.002	16.352	0.055
	17.12	0.242			23.648	-0.124		17.12	-0.034	0	3.697		17.119	0.009	16.378	0.017
	17.147	0.247			23.684	-0.138		17.147	-0.04	0.013	3.539		17.146	0.003	16.403	-0.022
	17.173	0.248			23.721	-0.129		17.173	-0.051	0.003	3.369		17.172	0.002	16.429	-0.058
	17.2	0.242			23.758	-0.134		17.2	-0.056	0.004	3.219		17.199	0.002	16.454	-0.095
	17.227	0.24			23.794	-0.129		17.227	-0.065	0.004	3.055		17.226	0.009	16.48	-0.134
	17.253	0.242			23.831	-0.143		17.253	-0.057	0.002	2.906		17.252	0.004	16.505	-0.156
	17.28	0.245			23.868	-0.135		17.28	-0.062	0.007	2.744		17.279	0.007	16.531	-0.186
	17.307	0.238			23.904	-0.139		17.307	-0.06	-0.002	2.606		17.306	0.007	16.556	-0.214
	17.333	0.229			23.941	-0.136		17.333	-0.063	-0.007	2.468		17.332	0.012	16.582	-0.25
	17.36	0.237			23.978	-0.143		17.36	-0.061	-0.004	2.329		17.359	0	16.608	-0.281
	17.387	0.244						17.387	-0.057	-0.005	2.199		17.386	0.007	16.633	-0.306
	17.413	0.243						17.413	-0.068	-0.01	2.081		17.412	0.004	16.659	-0.329
	17.44	0.242						17.44	-0.072	-0.01	1.962		17.439	-0.009	16.684	-0.352
	17.467	0.238						17.467	-0.076	-0.007	1.844		17.466	-0.011	16.71	-0.379
	17.493	0.237						17.493	-0.073	-0.017	1.737		17.492	-0.015	16.735	-0.397
	17.52	0.229						17.52	-0.074	-0.012	1.62		17.519	-0.014	16.761	-0.415
	17.547	0.224						17.547	-0.085	0.002	1.512		17.546	-0.035	16.786	-0.448
	17.573	0.221						17.573	-0.081	-0.014	1.414		17.572	-0.03	16.812	-0.46
	17.6	0.228						17.6	-0.1	-0.007	1.333		17.599	-0.027	16.837	-0.477
	17.627	0.223						17.627	-0.09	-0.011	1.231		17.626	-0.046	16.863	-0.495
	17.653	0.23						17.653	-0.1	-0.009	1.141		17.652	-0.044	16.888	-0.511
	17.68	0.224						17.68	-0.099	-0.022	1.082		17.679	-0.058	16.914	-0.515
	17.707	0.217						17.707	-0.1	-0.021	0.994		17.706	-0.047	16.939	-0.528
	17.733	0.229						17.733	-0.105	-0.021	0.92		17.732	-0.062	16.965	-0.555
	17.76	0.226						17.76	-0.11	-0.018	0.855		17.759	-0.065	16.99	-0.577
	17.787	0.226						17.787	-0.111	-0.025	0.797		17.786	-0.067	17.016	-0.578
	17.813	0.219						17.813	-0.102	-0.021	0.727		17.812	-0.068	17.041	-0.593
	17.84	0.225						17.84	-0.112	-0.01	0.681		17.839	-0.078	17.067	-0.598
	17.867	0.228						17.867	-0.111	-0.018	0.623		17.866	-0.077	17.092	-0.619
	17.893	0.235						17.893	-0.112	-0.016	0.571		17.892	-0.097	17.118	-0.625
	17.92	0.23						17.92	-0.121	-0.017	0.52		17.919	-0.095	17.143	-0.627
	17.947	0.235						17.947	-0.117	-0.027	0.474		17.946	-0.099	17.169	-0.634
	17.973	0.246						17.973	-0.116	-0.027	0.431		17.972	-0.099	17.194	-0.645
	18	0.247						18	-0.111	-0.013	0.391		17.999	-0.099	17.22	-0.645
	18.027	0.241						18.027	-0.117	-0.017	0.357		18.026	-0.101	17.245	-0.658
	18.053	0.249						18.053	-0.126	-0.028	0.32		18.052	-0.122	17.271	-0.666
	18.08	0.251						18.08	-0.126	-0.028	0.29		18.079	-0.105	17.296	-0.674
	18.107	0.269						18.107	-0.128	-0.031	0.256		18.106	-0.118	17.322	-0.681
	18.133	0.253						18.133	-0.121	-0.035	0.238		18.132	-0.124	17.347	-0.686
	18.16	0.269						18.16	-0.13	-0.034	0.216		18.159	-0.133	17.373	-0.698
	18.187	0.275						18.187	-0.128	-0.031	0.188		18.186	-0.132	17.398	-0.703
	18.213	0.289						18.213	-0.121	-0.026	0.166		18.212	-0.131	17.424	-0.698
	18.24	0.285						18.24	-0.127	-0.022	0.145		18.239	-0.151	17.449	-0.702
	18.267	0.285						18.267	-0.134	-0.029	0.123		18.266	-0.149	17.475	-0.697
	18.293	0.29						18.293	-0.14	-0.03	0.104		18.292	-0.143	17.5	-0.702
	18.32	0.295						18.32	-0.143	-0.04	0.085		18.319	-0.15	17.526	-0.701
	18.347	0.3						18.347	-0.131	-0.026	0.088		18.345	-0.146	17.551	-0.708
	18.373	0.298						18.373	-0.136	-0.03	0.063		18.372	-0.149	17.577	-0.712
	18.4	0.31						18.4	-0.131	-0.036	0.049		18.399	-0.153	17.602	-0.729
	18.427	0.3						18.427	-0.144	-0.036	0.038		18.425	-0.152	17.628	-0.736
	18.453	0.311						18.453	-0.141	-0.035	0.033		18.452	-0.164	17.653	-0.73
	18.48	0.312						18.48	-0.146	-0.035	0.015		18.479	-0.162	17.679	-0.735
	18.507	0.313						18.507	-0.142	-0.036	0.004		18.505	-0.168	17.704	-0.737
	18.533	0.312						18.533	-0.137	-0.031	-0.013		18.532	-0.163	17.73	-0.732
	18.56	0.311						18.56	-0.134	-0.033	-0.011		18.559	-0.159	17.755	-0.734
	18.587	0.307						18.587	-0.143	-0.041	-0.024		18.585	-0.162	17.781	-0.738
	18.613	0.309						18.613	-0.143	-0.034	-0.032		18.612	-0.159	17.807	-0.742
	18.64	0.305						18.64	-0.137	-0.034	-0.039		18.639	-0.166	17.832	-0.741
	18.667	0.31						18.667	-0.146	-0.03	-0.043		18.665	-0.167	17.858	-0.739
	18.693	0.297						18.693	-0.139	-0.038	-0.039		18.692	-0.165	17.883	-0.758
	18.72	0.297						18.72	-0.143	-0.039	-0.049		18.719	-0.164	17.909	-0.744
	18.747	0.297						18.747	-0.133	-0.031	-0.046		18.745	-0.17	17.934	-0.748
	18.773	0.3						18.773	-0.137	-0.032	-0.056		18.772	-0.17	17.96	-0.747
	18.8	0.293						18.8	-0.137	-0.038	-0.064		18.799	-0.184	17.985	-0.752
	18.827	0.286						18.827	-0.139	-0.037	-0.072		18.825	-0.184	18.011	-0.755
	18.853	0.289						18.853	-0.142	-0.038	-0.073		18.852	-0.177	18.036	-0.755
	18.88	0.287						18.88	-0.137	-0.039	-0.076		18.879	-0.183	18.062	-0.752
	18.907	0.277						18.907	-0.141	-0.039	-0.086		18.905	-0.187	18.087	-0.757
	18.933	0.271						18.933	-0.129	-0.035	-0.087		18.932	-0.186	18.113	-0.758
	18.96	0.266						18.96	-0.138	-0.035	-0.085		18.959	-0.193	18.138	-0.761
	18.987	0.268						18.987	-0.135	-0.041	-0.084		18.985	-0.18	18.164	-0.764
	19.013	0.266						19.013	-0.146	-0.031	-0.087		19.012	-0.186	18.189	-0.763
	19.04	0.267						19.04	-0.143	-0.03	-0.091		19.039	-0.186	18.215	-0.767
	19.067	0.265						19.067	-0.145	-0.041	-0.105		19.065	-0.178	18.24	-0.769
	19.093	0.266						19.093	-0.141	-0.041	-0.102		19.092	-0.186	18.266	-0.759
	19.12	0.257						19.12	-0.152	-0.038	-0.11		19.119	-0.182	18.291	-0.765
	19.147	0.257						19.147	-0.146	-0.044	-0.112		19.145	-0.194	18.317	-0.761
	19.173	0.254						19.173	-0.137	-0.053	-0.121		19.172	-0.192	18.342	-0.762
	19.2	0.249						19.2	-0.158	-0.041	-0.106		19.199	-0.187	18.368	-0.767
	19.227	0.251						19.227	-0.151	-0.04	-0.117		19.225	-0.177	18.393	-0.777
	19.253	0.255						19.253	-0.16	-0.039	-0.119		19.252	-0.187	18.419	-0.77
	19.28	0.24						19.28	-0.154	-0.042	-0.124		19.279	-0.189	18.444	-0.761
	19.307	0.246						19.307	-0.151	-0.04	-0.121		19.305	-0.197	18.47	-0.765
	19.333	0.242						19.333	-0.138	-0.04	-0.13		19.332	-0.197	18.495	-0.771
	19.36	0.236						19.36	-0.147	-0.041	-0.124		19.359	-0.183	18.521	-0.77
	19.387	0.233						19.387	-0.142	-0.041	-0.124		19.385	-0.185	18.546	-0.773
	19.413	0.235						19.413	-0.148	-0.044	-0.13		19.412	-0.191	18.572	-0.774
	19.44	0.236						19.44	-0.144	-0.039	-0.132		19.439	-0.192	18.597	-0.774
	19.467	0.239						19.467	-0.145	-0.043	-0.133		19.465	-0.196	18.623	-0.772
	19.493	0.244						19.493	-0.142	-0.037	-0.13		19.492	-0.197	18.648	-0.785
	19.52	0.233						19.52	-0.148	-0.04	-0.135		19.519	-0.182	18.674	-0.779
	19.547	0.243						19.547	-0.146	-0.038	-0.134		19.545	-0.185	18.699	-0.772
	19.573	0.245						19.573	-0.142	-0.032	-0.128		19.572	-0.184	18.725	-0.769
	19.6	0.246						19.6	-0.135	-0.036	-0.142		19.599	-0.191	18.75	-0.769
	19.627	0.245						19.627	-0.147	-0.042	-0.145		19.625	-0.182	18.776	-0.78
	19.653	0.236						19.653	-0.147	-0.042	-0.147		19.652	-0.185	18.801	-0.778
	19.68	0.243						19.68	-0.145	-0.039	-0.156		19.679	-0.194	18.827	-0.775
	19.707	0.242						19.707	-0.157	-0.042	-0.156		19.705	-0.196	18.852	-0.767
	19.733	0.239						19.733	-0.156	-0.029	-0.153		19.732	-0.2	18.878	-0.765
	19.76	0.246						19.76	-0.148	-0.046	-0.148		19.759	-0.194	18.903	-0.767
	19.787	0.243						19.787	-0.152	-0.046	-0.151		19.785	-0.2	18.929	-0.769
	19.813	0.242						19.813	-0.145	-0.04	-0.156		19.812	-0.196	18.955	-0.765
	19.84	0.25						19.84	-0.152	-0.038	-0.15		19.839	-0.192	18.98	-0.77
	19.867	0.267						19.867	-0.153	-0.04	-0.154		19.865	-0.183	19.006	-0.774
	19.893	0.27						19.893	-0.156	-0.048	-0.162		19.892	-0.199	19.031	-0.774
	19.92	0.278						19.92	-0.155	-0.044	-0.173		19.919	-0.198	19.057	-0.768
	19.947	0.28						19.947	-0.156	-0.045	-0.159		19.945	-0.193	19.082	-0.76
	19.973	0.272						19.973	-0.158	-0.04	-0.156		19.972	-0.195	19.108	-0.77
	20	0.284						20	-0.154	-0.043	-0.157		19.999	-0.19	19.133	-0.776
	20.027	0.287						20.027	-0.147	-0.04	-0.156		20.025	-0.184	19.159	-0.77
	20.053	0.291						20.053	-0.146	-0.041	-0.161		20.052	-0.193	19.184	-0.77
	20.08	0.299						20.08	-0.146	-0.043	-0.163		20.079	-0.192	19.21	-0.768
	20.107	0.306						20.107	-0.156	-0.034	-0.157		20.105	-0.196	19.235	-0.76
	20.133	0.311						20.133	-0.149	-0.043	-0.154		20.132	-0.19	19.261	-0.765
	20.16	0.321						20.16	-0.146	-0.036	-0.159		20.159	-0.192	19.286	-0.766
	20.187	0.337						20.187	-0.148	-0.032	-0.138		20.185	-0.196	19.312	-0.765
	20.213	0.355						20.213	-0.146	-0.024	-0.135		20.212	-0.204	19.337	-0.769
	20.24	0.358						20.24	-0.143	-0.03	-0.138		20.239	-0.2	19.363	-0.762
	20.267	0.375						20.267	-0.129	-0.029	-0.141		20.265	-0.208	19.388	-0.767
	20.293	0.379						20.293	-0.145	-0.032	-0.149		20.292	-0.202	19.414	-0.774
	20.32	0.393						20.32	-0.14	-0.013	-0.149		20.319	-0.202	19.439	-0.776
	20.347	0.395						20.347	-0.14	-0.024	-0.139		20.345	-0.196	19.465	-0.771
	20.373	0.412						20.373	-0.132	-0.032	-0.144		20.372	-0.204	19.49	-0.77
	20.4	0.424						20.4	-0.124	-0.034	-0.138		20.399	-0.203	19.516	-0.771
	20.427	0.431						20.427	-0.125	-0.026	-0.141		20.425	-0.208	19.541	-0.774
	20.453	0.454						20.453	-0.124	-0.021	-0.135		20.452	-0.203	19.567	-0.77
	20.48	0.461						20.48	-0.119	-0.02	-0.135		20.479	-0.207	19.592	-0.768
	20.507	0.476						20.507	-0.121	-0.024	-0.141		20.505	-0.198	19.618	-0.77
	20.533	0.486						20.533	-0.116	-0.026	-0.138		20.532	-0.196	19.643	-0.772
	20.56	0.485						20.56	-0.114	-0.019	-0.135		20.559	-0.197	19.669	-0.764
	20.587	0.499						20.587	-0.111	-0.016	-0.131		20.585	-0.195	19.694	-0.768
	20.613	0.521						20.613	-0.107	-0.012	-0.127		20.612	-0.191	19.72	-0.765
	20.64	0.532						20.64	-0.09	-0.014	-0.13		20.639	-0.205	19.745	-0.775
	20.667	0.529						20.667	-0.091	-0.02	-0.129		20.665	-0.194	19.771	-0.78
	20.693	0.551						20.693	-0.085	-0.022	-0.123		20.692	-0.203	19.796	-0.782
	20.72	0.553						20.72	-0.084	-0.025	-0.121		20.719	-0.195	19.822	-0.771
	20.747	0.558						20.747	-0.078	-0.017	-0.115		20.745	-0.203	19.847	-0.771
	20.773	0.563						20.773	-0.068	-0.015	-0.132		20.772	-0.202	19.873	-0.77
	20.8	0.573						20.8	-0.067	-0.013	-0.125		20.799	-0.192	19.898	-0.769
	20.827	0.567						20.827	-0.064	-0.009	-0.127		20.825	-0.201	19.924	-0.772
	20.853	0.565						20.853	-0.051	-0.014	-0.127		20.852	-0.199	19.949	-0.773
	20.88	0.581						20.88	-0.038	-0.015	-0.116		20.879	-0.187	19.975	-0.777
	20.907	0.579						20.907	-0.037	-0.019	-0.121		20.905	-0.191	20	-0.776
	20.933	0.578						20.933	-0.033	-0.005	-0.12		20.932	-0.195	20.026	-0.766
	20.96	0.575						20.96	-0.019	-0.012	-0.107		20.959	-0.196	20.051	-0.783
	20.987	0.569						20.987	-0.013	-0.006	-0.117		20.985	-0.195	20.077	-0.786
	21.013	0.563						21.013	-0.01	-0.012	-0.125		21.012	-0.197	20.102	-0.777
	21.04	0.578						21.04	0.003	-0.001	-0.111		21.039	-0.189	20.128	-0.778
	21.067	0.574						21.067	0.013	-0.014	-0.11		21.065	-0.19	20.154	-0.78
	21.093	0.57						21.093	0.031	-0.007	-0.116		21.092	-0.187	20.179	-0.775
	21.12	0.567						21.12	0.034	-0.013	-0.117		21.119	-0.19	20.205	-0.779
	21.147	0.57						21.147	0.033	-0.015	-0.121		21.145	-0.195	20.23	-0.773
	21.173	0.57						21.173	0.033	-0.011	-0.115		21.172	-0.199	20.256	-0.775
	21.2	0.563						21.2	0.042	-0.01	-0.115		21.199	-0.203	20.281	-0.775
	21.227	0.563						21.227	0.055	-0.01	-0.113		21.225	-0.212	20.307	-0.778
	21.253	0.548						21.253	0.058	-0.011	-0.112		21.252	-0.196	20.332	-0.788
	21.28	0.544						21.28	0.062	-0.011	-0.112		21.279	-0.197	20.358	-0.791
	21.307	0.556						21.307	0.065	-0.01	-0.11		21.305	-0.186	20.383	-0.78
	21.333	0.551						21.333	0.083	-0.006	-0.118		21.332	-0.193	20.409	-0.78
	21.36	0.544						21.36	0.094	-0.02	-0.105		21.359	-0.204	20.434	-0.777
	21.387	0.541						21.387	0.094	-0.008	-0.102		21.385	-0.209	20.46	-0.789
	21.413	0.523						21.413	0.092	-0.01	-0.105		21.412	-0.206	20.485	-0.782
	21.44	0.526						21.44	0.093	-0.009	-0.103		21.439	-0.201	20.511	-0.789
	21.467	0.523						21.467	0.088	-0.02	-0.106		21.465	-0.195	20.536	-0.78
	21.493	0.514						21.493	0.104	-0.003	-0.103		21.492	-0.2	20.562	-0.785
	21.52	0.513						21.52	0.099	-0.005	-0.1		21.519	-0.199	20.587	-0.778
	21.547	0.506						21.547	0.107	-0.017	-0.108		21.545	-0.193	20.613	-0.784
	21.573	0.501						21.573	0.11	-0.001	-0.097		21.572	-0.201	20.638	-0.786
	21.6	0.489						21.6	0.114	-0.006	-0.106		21.599	-0.194	20.664	-0.787
	21.627	0.476						21.627	0.108	-0.007	-0.115		21.625	-0.195	20.689	-0.788
	21.653	0.47						21.653	0.1	-0.008	-0.108		21.652	-0.187	20.715	-0.789
	21.68	0.444						21.68	0.104	-0.021	-0.11		21.679	-0.197	20.74	-0.789
	21.707	0.429						21.707	0.101	-0.018	-0.102		21.705	-0.193	20.766	-0.789
	21.733	0.412						21.733	0.101	-0.014	-0.096		21.732	-0.186	20.791	-0.786
	21.76	0.405						21.76	0.101	-0.022	-0.108		21.759	-0.186	20.817	-0.786
	21.787	0.401						21.787	0.1	-0.018	-0.107		21.785	-0.183	20.842	-0.778
	21.813	0.391						21.813	0.086	-0.026	-0.105		21.812	-0.197	20.868	-0.791
	21.84	0.38						21.84	0.081	-0.019	-0.104		21.839	-0.2	20.893	-0.786
	21.867	0.372						21.867	0.081	-0.023	-0.091		21.865	-0.19	20.919	-0.79
	21.893	0.38						21.893	0.074	-0.019	-0.094		21.892	-0.197	20.944	-0.794
	21.92	0.404						21.92	0.065	-0.028	-0.087		21.919	-0.205	20.97	-0.794
	21.947	0.42						21.947	0.06	-0.028	-0.088		21.945	-0.206	20.995	-0.791
	21.973	0.471						21.973	0.057	-0.026	-0.104		21.972	-0.192	21.021	-0.785
	22	0.517						22	0.044	-0.027	-0.092		21.999	-0.194	21.046	-0.796
	22.027	0.55						22.027	0.044	-0.023	-0.093		22.025	-0.197	21.072	-0.791
	22.053	0.603						22.053	0.036	-0.021	-0.088		22.052	-0.193	21.097	-0.789
	22.08	0.636						22.08	0.016	-0.019	-0.087		22.079	-0.203	21.123	-0.783
	22.107	0.687						22.107	0.012	-0.02	-0.091		22.105	-0.198	21.148	-0.785
	22.133	0.709						22.133	-0.009	-0.019	-0.096		22.132	-0.189	21.174	-0.786
	22.16	0.748						22.16	-0.024	-0.018	-0.087		22.159	-0.19	21.199	-0.781
	22.187	0.778						22.187	-0.041	-0.038	-0.08		22.185	-0.189	21.225	-0.787
	22.213	0.814						22.213	-0.044	-0.031	-0.074		22.212	-0.205	21.25	-0.789
	22.24	0.885						22.24	-0.051	-0.026	-0.085		22.239	-0.191	21.276	-0.797
	22.267	0.947						22.267	-0.062	-0.021	-0.086		22.265	-0.194	21.301	-0.789
	22.293	0.999						22.293	-0.077	-0.016	-0.09		22.292	-0.193	21.327	-0.785
	22.32	1.015						22.32	-0.092	-0.013	-0.093		22.319	-0.197	21.353	-0.788
	22.347	0.962						22.347	-0.099	-0.034	-0.089		22.345	-0.193	21.378	-0.783
	22.373	0.93						22.373	-0.113	-0.036	-0.095		22.372	-0.187	21.404	-0.783
	22.4	0.908						22.4	-0.122	-0.036	-0.093		22.399	-0.201	21.429	-0.796
	22.427	0.886						22.427	-0.133	-0.032	-0.095		22.425	-0.201	21.455	-0.797
	22.453	0.857						22.453	-0.133	-0.03	-0.098		22.452	-0.204	21.48	-0.794
	22.48	0.832						22.48	-0.132	-0.029	-0.102		22.479	-0.199	21.506	-0.783
	22.507	0.825						22.507	-0.141	-0.038	-0.106		22.505	-0.192	21.531	-0.789
	22.533	0.829						22.533	-0.145	-0.048	-0.115		22.532	-0.205	21.557	-0.795
	22.56	0.821						22.56	-0.147	-0.04	-0.118		22.559	-0.197	21.582	-0.794
	22.587	0.81						22.587	-0.143	-0.04	-0.122		22.585	-0.199	21.608	-0.794
	22.613	0.807						22.613	-0.146	-0.043	-0.127		22.612	-0.198	21.633	-0.801
	22.64	0.797						22.64	-0.135	-0.047	-0.142		22.639	-0.201	21.659	-0.789
	22.667	0.791						22.667	-0.126	-0.047	-0.138		22.665	-0.204	21.684	-0.79
	22.693	0.783						22.693	-0.121	-0.046	-0.137		22.692	-0.203	21.71	-0.79
	22.72	0.777						22.72	-0.125	-0.046	-0.141		22.719	-0.202	21.735	-0.797
	22.747	0.756						22.747	-0.113	-0.045	-0.144		22.745	-0.19	21.761	-0.785
	22.773	0.736						22.773	-0.122	-0.033	-0.15		22.772	-0.196	21.786	-0.793
	22.8	0.706						22.8	-0.119	-0.04	-0.151		22.799	-0.195	21.812	-0.793
	22.827	0.687						22.827	-0.126	-0.053	-0.162		22.825	-0.213	21.837	-0.795
	22.853	0.679						22.853	-0.143	-0.054	-0.162		22.852	-0.2	21.863	-0.802
	22.88	0.65						22.88	-0.15	-0.062	-0.166		22.879	-0.196	21.888	-0.804
	22.907	0.637						22.907	-0.149	-0.054	-0.174		22.905	-0.201	21.914	-0.788
	22.933	0.626						22.933	-0.158	-0.055	-0.18		22.932	-0.205	21.939	-0.804
	22.96	0.609						22.96	-0.164	-0.055	-0.177		22.959	-0.203	21.965	-0.794
	22.987	0.595						22.987	-0.165	-0.057	-0.181		22.985	-0.206	21.99	-0.789
	23.013	0.561						23.013	-0.169	-0.065	-0.174		23.012	-0.208	22.016	-0.795
	23.04	0.555						23.04	-0.164	-0.056	-0.182		23.039	-0.21	22.041	-0.799
	23.067	0.531						23.067	-0.173	-0.067	-0.191		23.065	-0.214	22.067	-0.799
	23.093	0.53						23.093	-0.167	-0.056	-0.186		23.092	-0.203	22.092	-0.798
	23.12	0.517						23.12	-0.168	-0.066	-0.187		23.119	-0.201	22.118	-0.794
	23.147	0.491						23.147	-0.166	-0.064	-0.193		23.145	-0.208	22.143	-0.792
	23.173	0.486						23.173	-0.166	-0.06	-0.191		23.172	-0.215	22.169	-0.795
	23.2	0.473						23.2	-0.169	-0.071	-0.189		23.199	-0.213	22.194	-0.792
	23.227	0.451						23.227	-0.149	-0.064	-0.193		23.225	-0.211	22.22	-0.792
	23.253	0.449						23.253	-0.158	-0.06	-0.192		23.252	-0.204	22.245	-0.801
	23.28	0.43						23.28	-0.154	-0.071	-0.194		23.279	-0.21	22.271	-0.807
	23.307	0.414						23.307	-0.154	-0.071	-0.201		23.305	-0.209	22.296	-0.807
	23.333	0.402						23.333	-0.148	-0.068	-0.201		23.332	-0.21	22.322	-0.808
	23.36	0.394						23.36	-0.146	-0.06	-0.194		23.359	-0.202	22.347	-0.8
	23.387	0.382						23.387	-0.141	-0.054	-0.201		23.385	-0.202	22.373	-0.801
	23.413	0.379						23.413	-0.142	-0.057	-0.195		23.412	-0.206	22.398	-0.798
	23.44	0.368						23.44	-0.138	-0.056	-0.2		23.439	-0.217	22.424	-0.806
	23.467	0.353						23.467	-0.13	-0.06	-0.207		23.465	-0.216	22.449	-0.811
	23.493	0.354						23.493	-0.134	-0.061	-0.19		23.492	-0.208	22.475	-0.82
	23.52	0.352						23.52	-0.136	-0.065	-0.194		23.519	-0.209	22.501	-0.816
	23.547	0.348						23.547	-0.14	-0.073	-0.2		23.545	-0.217	22.526	-0.818
	23.573	0.338						23.573	-0.133	-0.069	-0.197		23.572	-0.204	22.552	-0.823
	23.6	0.328						23.6	-0.126	-0.078	-0.186		23.598	-0.216	22.577	-0.823
	23.627	0.334						23.627	-0.131	-0.077	-0.199		23.625	-0.206	22.603	-0.829
	23.653	0.327						23.653	-0.134	-0.08	-0.204		23.652	-0.204	22.628	-0.825
	23.68	0.336						23.68	-0.135	-0.071	-0.197		23.678	-0.214	22.654	-0.821
	23.707	0.34						23.707	-0.141	-0.074	-0.201		23.705	-0.211	22.679	-0.824
	23.733	0.353						23.733	-0.154	-0.085	-0.191		23.732	-0.217	22.705	-0.834
	23.76	0.347						23.76	-0.16	-0.08	-0.194		23.758	-0.216	22.73	-0.834
	23.787	0.358						23.787	-0.157	-0.075	-0.192		23.785	-0.219	22.756	-0.832
	23.813	0.361						23.813	-0.157	-0.083	-0.199		23.812	-0.228	22.781	-0.819
	23.84	0.361						23.84	-0.159	-0.076	-0.195		23.838	-0.218	22.807	-0.827
	23.867	0.366						23.867	-0.153	-0.082	-0.209		23.865	-0.224	22.832	-0.82
	23.893	0.357						23.893	-0.163	-0.08	-0.193		23.892	-0.213	22.858	-0.829
	23.92	0.348						23.92	-0.155	-0.078	-0.198		23.918	-0.222	22.883	-0.831
	23.947	0.339						23.947	-0.165	-0.077	-0.2		23.945	-0.219	22.909	-0.831
	23.973	0.333						23.973	-0.166	-0.074	-0.191		23.972	-0.229	22.934	-0.827
								24	-0.164	-0.075	-0.201		23.998	-0.227	22.96	-0.819

## Sheet: Figure 1d
Figure 1d

## Sheet: Figure 1f
Figure 1f
SHCHC (mM)
Time (min)	Free enzyme control			AVERAGE	STDEV	Assembly A			AVERAGE	STDEV	Assembly B			AVERAGE	STDEV	Assembly C			AVERAGE	STDEV
5	0.0028	0.003	0.00227	0.00269	0.000377227	0.0025	0.00276	0.00182	0.00236	0.000485967	0.0031	0.00287	0.00195	0.00264	0.000608523	0.0038	0.00431	0.00272	0.00361	0.000810283
10	0.0077	0.0071	0.00665	0.00715	0.000526783	0.0088	0.00964	0.00517	0.00787	0.00238	0.0099	0.00953	0.00709	0.00884	0.00153	0.011	0.01167	0.00847	0.01038	0.00169
15	0.014	0.01574	0.01061	0.01345	0.00261	0.017	0.01887	0.01012	0.01533	0.00461	0.018	0.02069	0.01195	0.01688	0.00448	0.021	0.02324	0.01594	0.02006	0.00374
20	0.025	0.02534	0.01743	0.02259	0.00447	0.029	0.03135	0.01807	0.02614	0.00709	0.031	0.03332	0.01956	0.02796	0.00737	0.036	0.03801	0.0252	0.03307	0.00689
25	0.033	0.03543	0.02442	0.03095	0.00578	0.037	0.04271	0.02458	0.03476	0.00927	0.042	0.04403	0.03325	0.03976	0.00573	0.047	0.04841	0.03449	0.0433	0.00766

## Sheet: Figure 2c
Figure 2c

## Sheet: Figure 2d
Figure 2d
	Car1f	Car2f
CFP Lifetime (ps)	2065.32	1423.13
	1925.6	1411.25
	1952.14	1409.85
	2100.27	1333.97
	1892.57	1394.3
	1759.29	1336.05
	1743.41	1374.87
	1770.95	1173.99
	2068.37	1209.45
	1929.53	1468.01

## Sheet: Figure 2e
Figure 2e

## Sheet: Figure 3b
Figure 3b
OD600
	Car1					Car2
Time (h)				AVERAGE	STDEV				AVERAGE	STDEV
0	0.62	0.63	0.6	0.61667	0.01528	0.63	0.63	0.61	0.62333	0.01527
1	1.03	1.07	0.95	1.01667	0.05854	1.18	1.22	1.104	1.16667	0.05688
2	1.23	1.25	1.2	1.22667	0.02308	1.4	1.41	1.32	1.37667	0.04615
3	1.48	1.53	1.42	1.47667	0.05138	1.63	1.64	1.6	1.62333	0.02518
4	1.77	1.78	1.73	1.76	0.02646	2	2.03	1.94	1.99	0.04583
6	1.96	2	1.9	1.95333	0.04617	2.3	2.25	2.06	2.20333	0.12344
8	1.88	1.91	1.81	1.86667	0.05034	2.28	2.36	2.09	2.24333	0.14015
10	1.89	1.91	1.73	1.84333	0.10214	2.3	2.35	2.11	2.25333	0.12862
24	1.58	1.68	1.42	1.56	0.13075	2.49	2.49	2.43	2.47	0.03604
Concentration of total carotenoids (mg/L）
	Car2					Car1
Time (h)				AVERAGE	STDEV				AVERAGE	STDEV
1	1.14412	1.336	0.96612	1.14875	0.18498	0.41475	0.44353	0.33683	0.39837	0.0552
2	2.9966	3.4407	3.1826	3.20664	0.22302	1.30073	1.2694	1.0977	1.22261	0.10931
3	6.76737	6.966	6.24705	6.66014	0.37127	2.64283	2.5141	1.58935	2.24876	0.57468
4	9.86742	10.553	8.12987	9.51676	1.24905	4.75904	4.8861	4.122	4.58905	0.40943
6	12.3725	13.119	12.243	12.5782	0.47283	7.10831	6.381	4.79848	6.09593	1.18101
8	12.9594	15.108	12.5463	13.5379	1.37536	6.79913	6.7551	5.97261	6.50895	0.465
10	11.1696	15.068	12.9374	13.0583	1.95203	6.72102	7.142	5.79199	6.55167	0.69075
24	13.3855	14.19	11.7512	13.1089	1.24273	6.01277	6.0957	5.81071	5.97306	0.14659

## Sheet: Figure 3c
Figure 3c
Titer (µg/L)
	Car1					Car2
				AVERAGE	STDEV				AVERAGE	STDEV
CoA	9.09075	9.9423	10.3681	9.80038	0.6504	12.8385	12.1745	12.0116	12.3415	0.43804
Ac-CoA	7.55147	11.2089	16.7245	11.8283	4.61778	3.89781	2.64254	4.52908	3.68981	0.96032
Ac-Ac-CoA	0	0	0	0	0	0	0	0	0	0
HMG-CoA	0	0	0	0	0	6.40205	4.54711	5.07762	5.34226	0.95537
MVA	0	0	0	0	0	4.51495	4.79508	7.0493	5.45311	1.38942
MVA-5P	0	0	0	0	0	0.54427	0.363404	0.352809	0.42016	0.10761
MVA-5PP	0	0	0	0	0	0	0	0	0	0
IPP/DMAPP	0.0432724	0.052505	0.0609994	0.05226	0.00887	0.0834906	0.10149	0.102956	0.09598	0.01084
FPP	0.0663989	0.0689111	0.0687558	0.06802	0.00141	0.125721	0.133909	0.110151	0.12326	0.01207
GGPP	0.347713	0.675233	0.544706	0.52255	0.16488	0.948531	0.862537	0.998424	0.9365	0.06874

## Sheet: Figure 4a
Figure 4a
OD600	Car1				Car2
Time (h)			AVERAGE	STDEV			AVERAGE	STDEV
17	10	9.5	9.75	0.353553	10.5	10.2	10.35	0.212132
21	14	13.2	13.6	0.565685	15.5	15.8	15.65	0.212132
23	17.5	18.9	18.2	0.989949	20	20.35	20.175	0.247487
26	17	18.25	17.625	0.883883	27	26.75	26.875	0.176777
29	19	19.5	19.25	0.353553	31.2	31.5	31.35	0.212132
32	21	20.5	20.75	0.353553	35.6	35.1	35.35	0.353553
35	21.6	21	21.3	0.424264	40	39.8	39.9	0.141421
38	21	21.8	21.4	0.565685	41.5	42.2	41.85	0.494975
41	21.8	22.7	22.25	0.636396	38.6	38.3	38.45	0.212132
44	20	19.6	19.8	0.282843	38.2	38.5	38.35	0.212132
47	20.3	20.4	20.35	0.0707107	38.8	38.4	38.6	0.282843
50	20.6	20.4	20.5	0.141421	39.5	39.3	39.4	0.141421
Titer (mg/L)
	Car1					Car2
Time (h)				AVERAGE	STDEV				AVERAGE	STDEV
26	7.5643	7.31451	7.3433	7.407	0.137	59.0503	60.1467	64.0955	61.097	2.654
29	17.0968	16.7355	16.7802	16.871	0.197	130.92	143.763	131.644	135.442	7.215
32	22.5457	22.8879	23.1308	22.855	0.294	169.008	172.496	167.386	169.63	2.611
35	24.4132	24.0606	24.2058	24.227	0.177	197.72	195.894	198.078	197.23	1.171
38	33.3339	33.9023	34.5368	33.924	0.602	265.374	266.817	255.927	262.706	5.915
41	36.8662	38.347	36.9174	37.377	0.841	259.2	258.5	250.615	256.105	4.768
44	38.2759	39.4068	40.3076	39.33	1.018	253.35	252.207	255.837	253.798	1.856
47	45.2049	44.9398	45.9333	45.359	0.514	257.26	269.969	263.011	263.413	6.364
50	47.8258	47.9904	48.2898	48.035	0.235	279.249	277.08	272.563	276.297	3.411

[truncated: 11 more sheets: Figure 4b, Figure 4c, Figure 5b, SI Figure 1, SI Figure 2, SI Figure 3, SI Figure 4, SI Figure 5, SI Figure 6, SI Figure 7, SI Figure 8b]
